# Supplementary material for: Automatic tree parameter extraction by a Mobile LiDAR System in an urban context
Source: PLoS One. 2018 Apr 24;13(4):e0196004. doi: 10.1371/journal.pone.0196004 (PMC5915274; doi:10.1371/journal.pone.0196004)
Supplement: S1 Dataset — (XYZ) [file pone.0196004.s001.xyz]

85174.992 446567.000 14.140 1.000
85172.906 446563.562 13.617 1.000
85172.891 446564.156 12.813 1.000
85174.820 446567.594 12.758 1.000
85174.070 446567.656 11.602 1.000
85173.891 446567.031 11.827 1.000
85173.812 446568.531 10.513 1.000
85172.727 446565.062 11.651 1.000
85173.875 446567.031 11.688 1.000
85174.250 446566.375 12.636 1.000
85172.844 446563.312 13.066 1.000
85172.141 446564.812 10.962 1.000
85174.062 446567.656 11.334 1.000
85172.648 446564.156 12.071 1.000
85174.906 446565.875 13.727 1.000
85172.406 446565.844 10.432 1.000
85174.977 446568.688 11.650 1.000
85174.352 446567.312 11.830 1.000
85172.969 446570.062 7.283 1.000
85174.336 446572.531 7.230 1.000
85172.961 446569.844 7.442 1.000
85174.070 446571.812 7.425 1.000
85172.242 446568.188 7.715 1.000
85171.688 446565.969 8.622 1.000
85173.758 446571.781 6.888 1.000
85170.930 446566.219 7.291 1.000
85172.289 446568.469 7.418 1.000
85172.312 446567.188 8.377 1.000
85173.102 446567.844 8.882 1.000
85172.188 446566.000 9.059 1.000
85174.102 446566.219 11.336 1.000
85171.188 446570.594 4.344 1.000
85170.531 446568.938 4.695 1.000
85170.938 446566.250 7.163 1.000
85173.953 446571.719 7.044 1.000
85172.992 446569.844 7.185 1.000
85173.258 446569.281 7.924 1.000
85173.359 446569.281 8.067 1.000
85170.539 446563.375 8.727 1.000
85174.219 446570.562 8.226 1.000
85170.539 446563.125 8.893 1.000
85173.180 446567.094 9.402 1.000
85174.430 446568.781 9.782 1.000
85170.953 446566.281 7.035 1.000
85174.266 446569.531 8.891 1.000
85173.078 446567.125 9.126 1.000
85170.188 446568.312 4.498 1.000
85167.656 446563.594 4.673 1.000
85171.930 446568.406 6.648 1.000
85173.234 446570.719 6.628 1.000
85171.992 446568.312 6.792 1.000
85170.961 446566.312 6.929 1.000
85173.344 446569.219 7.854 1.000
85172.438 446567.188 8.166 1.000
85173.789 446566.281 10.546 1.000
85171.703 446561.906 11.051 1.000
85174.328 446563.781 13.031 1.000
85167.914 446566.469 2.825 1.000
85168.062 446566.531 2.974 1.000
85171.266 446570.500 4.181 1.000
85170.398 446568.688 4.386 1.000
85169.867 446567.688 4.422 1.000
85172.070 446568.469 6.687 1.000
85174.898 446570.844 8.572 1.000
85174.242 446569.500 8.698 1.000
85174.492 446569.781 8.811 1.000
85174.008 446568.812 8.906 1.000
85173.281 446567.094 9.209 1.000
85171.656 446561.844 10.946 1.000
85174.922 446566.312 11.857 1.000
85167.828 446566.938 2.272 1.000
85171.211 446571.000 3.646 1.000
85170.945 446564.906 7.705 1.000
85174.664 446570.781 8.207 1.000
85173.172 446567.781 8.478 1.000
85174.523 446570.281 8.390 1.000
85167.867 446566.750 2.331 1.000
85168.328 446566.312 3.234 1.000
85170.422 446567.625 4.960 1.000
85172.469 446568.125 7.225 1.000
85171.734 446566.438 7.497 1.000
85169.844 446562.719 7.780 1.000
85171.945 446565.750 8.277 1.000
85173.102 446567.812 8.240 1.000
85170.742 446570.875 2.909 1.000
85167.820 446565.594 2.997 1.000
85172.641 446568.406 7.107 1.000
85169.352 446568.312 2.858 1.000
85173.250 446567.156 8.559 1.000
85173.234 446566.875 8.720 1.000
85174.156 446568.531 8.708 1.000
85173.180 446567.875 7.817 1.000
85173.891 446568.844 8.018 1.000
85171.102 446563.062 8.664 1.000
85173.273 446567.188 8.444 1.000
85173.500 446565.344 10.052 1.000
85168.164 446564.656 3.643 1.000
85173.180 446567.844 7.710 1.000
85173.180 446567.625 7.869 1.000
85172.906 446564.812 9.556 1.000
85173.445 446565.469 9.782 1.000
85172.945 446564.219 10.055 1.000
85168.469 446566.062 2.889 1.000
85168.727 446566.312 3.030 1.000
85173.180 446567.875 7.583 1.000
85174.266 446567.844 8.988 1.000
85168.359 446566.062 2.605 1.000
85174.711 446572.125 6.329 1.000
85174.312 446571.344 6.380 1.000
85174.547 446571.594 6.495 1.000
85173.078 446568.750 6.689 1.000
85173.172 446568.719 6.831 1.000
85173.797 446567.312 8.625 1.000
85168.602 446565.844 2.943 1.000
85173.867 446568.750 7.545 1.000
85174.250 446568.438 8.268 1.000
85173.430 446564.000 10.416 1.000
85168.016 446565.188 2.542 1.000
85168.602 446565.812 2.832 1.000
85168.750 446565.875 2.983 1.000
85171.602 446570.812 3.039 1.000
85169.039 446566.188 3.127 1.000
85173.094 446568.688 6.472 1.000
85173.188 446568.656 6.614 1.000
85174.727 446567.375 9.510 1.000
85169.188 446566.875 2.705 1.000
85171.680 446571.156 2.783 1.000
85168.703 446565.781 2.865 1.000
85172.375 446563.000 9.548 1.000
85174.984 446566.750 10.154 1.000
85174.836 446566.219 10.358 1.000
85168.047 446565.031 2.440 1.000
85168.883 446566.312 2.579 1.000
85173.469 446564.344 9.863 1.000
85174.828 446566.219 10.221 1.000
85173.242 446566.625 7.808 1.000
85171.773 446568.062 4.772 1.000
85174.023 446571.844 4.884 1.000
85171.406 446566.938 5.109 1.000
85174.094 446562.500 11.611 1.000
85173.336 446567.125 7.153 1.000
85174.500 446565.906 9.513 1.000
85171.500 446567.219 4.597 1.000
85170.180 446564.750 4.694 1.000
85174.445 446572.312 4.667 1.000
85173.508 446570.562 4.742 1.000
85173.609 446569.125 5.910 1.000
85173.039 446565.625 7.699 1.000
85173.070 446565.656 7.553 1.000
85173.898 446565.531 8.704 1.000
85173.281 446564.281 8.820 1.000
85172.117 446569.531 3.423 1.000
85173.305 446567.188 6.602 1.000
85173.156 446564.906 8.050 1.000
85173.117 446565.281 7.601 1.000
85170.836 446566.750 3.505 1.000
85171.539 446567.844 3.621 1.000
85172.133 446569.344 3.195 1.000
85171.578 446568.312 3.216 1.000
85172.250 446569.344 3.337 1.000
85170.898 446566.656 3.538 1.000
85171.508 446567.562 3.659 1.000
85171.055 446566.531 3.834 1.000
85172.250 446569.344 3.232 1.000
85172.281 446569.188 3.377 1.000
85174.234 446570.031 5.265 1.000
85173.891 446567.688 6.500 1.000
85170.812 446567.469 2.474 1.000
85171.188 446566.094 3.941 1.000
85170.062 446564.031 4.004 1.000
85171.648 446566.719 4.065 1.000
85171.344 446567.125 3.110 1.000
85172.469 446568.969 3.217 1.000
85172.500 446568.625 3.501 1.000
85171.398 446566.188 3.847 1.000
85171.922 446568.375 2.814 1.000
85172.711 446567.969 4.083 1.000
85171.906 446568.312 2.697 1.000
85171.484 446566.969 3.145 1.000
85172.625 446568.812 3.250 1.000
85169.586 446563.062 3.526 1.000
85171.750 446566.594 3.725 1.000
85172.719 446568.000 3.965 1.000
85173.750 446568.656 4.659 1.000
85171.938 446568.344 2.482 1.000
85172.078 446568.375 2.622 1.000
85172.734 446567.969 3.747 1.000
85173.117 446565.969 5.654 1.000
85173.453 446564.219 7.333 1.000
85172.844 446567.938 3.783 1.000
85173.508 446567.750 4.764 1.000
85173.945 446568.375 4.875 1.000
85173.703 446567.719 5.040 1.000
85174.430 446566.562 6.774 1.000
85171.781 446567.250 2.863 1.000
85172.875 446567.812 3.835 1.000
85172.922 446566.031 5.166 1.000
85174.656 446568.906 5.306 1.000
85173.125 446566.000 5.455 1.000
85172.641 446562.438 7.402 1.000
85172.273 446568.344 2.611 1.000
85171.836 446567.344 2.767 1.000
85172.320 446568.219 2.658 1.000
85171.797 446567.062 2.817 1.000
85172.812 446568.500 3.071 1.000
85172.336 446567.438 3.232 1.000
85174.195 446568.250 5.008 1.000
85173.031 446566.062 5.111 1.000
85173.125 446566.000 5.258 1.000
85172.234 446563.219 6.120 1.000
85174.930 446566.531 7.175 1.000
85174.984 446566.438 7.324 1.000
85172.383 446568.281 2.576 1.000
85171.922 446567.281 2.726 1.000
85171.844 446566.938 2.876 1.000
85172.406 446567.562 3.143 1.000
85172.227 446567.031 3.299 1.000
85172.844 446567.938 3.417 1.000
85174.680 446568.750 5.176 1.000
85172.195 446564.031 5.408 1.000
85174.859 446566.594 6.946 1.000
85172.438 446568.156 2.630 1.000
85172.898 446568.406 3.043 1.000
85170.086 446563.094 3.294 1.000
85173.125 446567.812 3.749 1.000
85173.367 446567.656 4.168 1.000
85172.539 446568.312 2.416 1.000
85172.578 446568.188 2.554 1.000
85172.961 446566.031 4.572 1.000
85172.641 446568.281 2.448 1.000
85172.562 446567.750 2.730 1.000
85172.945 446568.250 2.864 1.000
85172.930 446567.812 3.147 1.000
85170.773 446562.188 4.460 1.000
85174.758 446566.750 6.233 1.000
85172.516 446568.250 2.204 1.000
85172.648 446568.281 2.346 1.000
85172.711 446568.188 2.486 1.000
85172.727 446567.844 2.768 1.000
85173.000 446568.125 2.903 1.000
85172.961 446567.875 3.050 1.000
85173.117 446567.969 3.181 1.000
85173.219 446567.938 3.324 1.000
85173.281 446567.844 3.464 1.000
85173.344 446567.781 3.601 1.000
85172.641 446568.250 2.249 1.000
85172.758 446568.281 2.390 1.000
85172.773 446568.094 2.533 1.000
85172.742 446567.844 2.676 1.000
85173.016 446568.156 2.808 1.000
85173.055 446568.000 2.950 1.000
85173.133 446567.938 3.092 1.000
85173.242 446567.969 3.227 1.000
85173.359 446567.781 3.512 1.000
85174.422 446569.125 3.883 1.000
85174.531 446568.750 4.301 1.000
85173.219 446566.094 4.536 1.000
85174.367 446563.594 7.800 1.000
85172.594 446568.156 2.159 1.000
85172.766 446568.281 2.300 1.000
85172.812 446568.156 2.436 1.000
85172.750 446567.844 2.580 1.000
85172.891 446567.906 2.721 1.000
85173.102 446568.094 2.851 1.000
85173.172 446568.031 2.994 1.000
85173.312 446567.906 3.270 1.000
85173.352 446567.750 3.415 1.000
85173.336 446567.531 3.560 1.000
85172.875 446566.281 3.873 1.000
85174.508 446569.094 3.925 1.000
85172.977 446566.250 4.017 1.000
85173.102 446566.281 4.158 1.000
85172.375 446567.750 2.059 1.000
85172.742 446568.219 2.198 1.000
85172.828 446568.156 2.337 1.000
85172.852 446568.031 2.475 1.000
85172.891 446567.875 2.617 1.000
85173.117 446568.094 2.754 1.000
85173.188 446568.031 2.890 1.000
85173.336 446568.094 3.028 1.000
85173.516 446568.250 3.166 1.000
85173.648 446568.281 3.298 1.000
85173.391 446567.625 3.453 1.000
85173.406 446567.438 3.599 1.000
85174.508 446569.062 3.824 1.000
85173.117 446566.312 4.050 1.000
85173.062 446561.469 7.463 1.000
85172.383 446567.750 1.961 1.000
85172.711 446568.125 2.094 1.000
85172.875 446568.219 2.235 1.000
85172.930 446568.125 2.375 1.000
85172.914 446567.906 2.512 1.000
85173.094 446568.031 2.652 1.000
85173.375 446568.125 2.930 1.000
85173.562 446568.281 3.061 1.000
85173.711 446568.344 3.198 1.000
85173.820 446568.344 3.338 1.000
85174.125 446568.531 3.605 1.000
85173.508 446567.406 3.636 1.000
85174.273 446568.594 3.739 1.000
85173.555 446567.281 3.778 1.000
85173.086 446561.250 7.511 1.000
85172.602 446567.844 2.022 1.000
85172.883 446568.188 2.155 1.000
85172.961 446568.125 2.297 1.000
85173.016 446568.000 2.437 1.000
85173.117 446568.000 2.579 1.000
85173.234 446568.031 2.712 1.000
85173.375 446568.062 2.851 1.000
85173.586 446568.250 2.989 1.000
85173.734 446568.344 3.119 1.000
85173.883 446568.406 3.257 1.000
85174.047 446568.500 3.392 1.000
85174.188 446568.594 3.523 1.000
85174.328 446568.656 3.660 1.000
85174.609 446568.781 3.924 1.000
85172.594 446567.781 1.915 1.000
85172.852 446568.062 2.054 1.000
85172.984 446568.094 2.194 1.000
85173.055 446568.031 2.330 1.000
85173.133 446567.969 2.469 1.000
85173.234 446567.969 2.611 1.000
85173.352 446567.969 2.745 1.000
85173.547 446568.125 2.881 1.000
85173.703 446568.219 3.019 1.000
85173.891 446568.375 3.148 1.000
85174.055 446568.469 3.286 1.000
85174.211 446568.562 3.421 1.000
85174.328 446568.594 3.552 1.000
85174.461 446568.625 3.689 1.000
85174.602 446568.688 3.823 1.000
85172.602 446567.781 1.788 1.000
85172.781 446567.906 1.923 1.000
85172.977 446568.062 2.064 1.000
85173.062 446568.031 2.201 1.000
85173.148 446568.000 2.337 1.000
85173.242 446567.938 2.477 1.000
85173.328 446567.906 2.617 1.000
85173.469 446567.969 2.752 1.000
85173.617 446568.031 2.888 1.000
85173.797 446568.156 3.026 1.000
85174.031 446568.406 3.155 1.000
85174.156 446568.438 3.290 1.000
85174.297 446568.500 3.428 1.000
85173.953 446566.844 4.159 1.000
85174.023 446566.781 4.301 1.000
85174.484 446566.219 5.295 1.000
85172.641 446567.844 1.652 1.000
85172.773 446567.875 1.794 1.000
85172.945 446568.000 1.929 1.000
85173.094 446568.062 2.069 1.000
85173.156 446567.969 2.210 1.000
85173.258 446567.969 2.343 1.000
85173.336 446567.906 2.485 1.000
85173.445 446567.906 2.623 1.000
85173.484 446567.781 2.765 1.000
85173.312 446567.281 2.909 1.000
85173.031 446566.562 3.061 1.000
85174.062 446566.656 4.310 1.000
85174.938 446567.281 4.974 1.000
85174.438 446566.312 5.018 1.000
85172.688 446567.875 1.522 1.000
85172.797 446567.875 1.663 1.000
85172.969 446568.000 1.802 1.000
85173.055 446567.969 1.938 1.000
85173.172 446567.969 2.077 1.000
85173.266 446567.938 2.218 1.000
85173.367 446567.906 2.357 1.000
85173.445 446567.875 2.492 1.000
85173.531 446567.812 2.633 1.000
85173.586 446567.719 2.772 1.000
85173.664 446567.688 2.908 1.000
85173.758 446567.656 3.047 1.000
85174.117 446567.531 3.602 1.000
85174.242 446567.562 3.734 1.000
85174.312 446567.469 3.874 1.000
85174.406 446567.438 4.014 1.000
85172.711 446567.906 1.386 1.000
85172.797 446567.875 1.519 1.000
85172.945 446567.938 1.661 1.000
85173.055 446567.938 1.801 1.000
85173.172 446567.938 1.940 1.000
85173.289 446567.969 2.076 1.000
85173.359 446567.906 2.214 1.000
85173.453 446567.875 2.355 1.000
85173.531 446567.812 2.490 1.000
85173.617 446567.781 2.629 1.000
85173.719 446567.750 2.769 1.000
85174.266 446567.562 3.595 1.000
85174.344 446567.500 3.736 1.000
85174.445 446567.500 3.868 1.000
85174.688 446567.531 4.143 1.000
85172.711 446567.906 1.257 1.000
85172.789 446567.875 1.396 1.000
85172.891 446567.844 1.537 1.000
85173.039 446567.906 1.672 1.000
85173.148 446567.906 1.811 1.000
85173.273 446567.938 1.952 1.000
85173.367 446567.906 2.086 1.000
85173.438 446567.844 2.226 1.000
85173.539 446567.812 2.366 1.000
85173.617 446567.781 2.499 1.000
85173.898 446567.719 2.912 1.000
85173.984 446567.656 3.053 1.000
85174.289 446567.625 3.463 1.000
85174.492 446567.594 3.741 1.000
85174.586 446567.562 3.873 1.000
85172.703 446567.906 1.137 1.000
85172.805 446567.906 1.272 1.000
85172.883 446567.844 1.411 1.000
85173.031 446567.906 1.553 1.000
85173.133 446567.906 1.687 1.000
85173.242 446567.906 1.827 1.000
85173.352 446567.906 1.966 1.000
85173.445 446567.875 2.100 1.000
85173.523 446567.812 2.241 1.000
85173.805 446567.750 2.654 1.000
85173.898 446567.719 2.792 1.000
85173.984 446567.688 2.933 1.000
85174.094 446567.688 3.065 1.000
85174.195 446567.656 3.204 1.000
85174.289 446567.656 3.344 1.000
85174.375 446567.625 3.476 1.000
85174.484 446567.594 3.616 1.000
85172.594 446567.906 0.882 1.000
85172.711 446567.906 1.024 1.000
85172.789 446567.875 1.164 1.000
85172.898 446567.875 1.299 1.000
85173.031 446567.906 1.441 1.000
85173.141 446567.906 1.579 1.000
85173.234 446567.875 1.714 1.000
85173.336 446567.875 1.854 1.000
85173.430 446567.844 1.993 1.000
85173.688 446567.719 2.408 1.000
85173.797 446567.719 2.546 1.000
85173.898 446567.719 2.679 1.000
85173.992 446567.688 2.820 1.000
85174.094 446567.688 2.957 1.000
85174.195 446567.656 3.091 1.000
85174.297 446567.656 3.230 1.000
85174.391 446567.625 3.368 1.000
85174.695 446567.594 3.778 1.000
85174.883 446567.531 4.048 1.000
85172.617 446567.938 0.775 1.000
85172.719 446567.906 0.912 1.000
85172.805 446567.875 1.051 1.000
85172.906 446567.875 1.193 1.000
85173.047 446567.906 1.328 1.000
85173.148 446567.906 1.467 1.000
85173.242 446567.875 1.608 1.000
85173.336 446567.844 1.746 1.000
85173.594 446567.719 2.160 1.000
85173.680 446567.688 2.296 1.000
85173.781 446567.688 2.433 1.000
85173.898 446567.688 2.573 1.000
85173.992 446567.688 2.707 1.000
85174.094 446567.656 2.845 1.000
85174.203 446567.656 2.985 1.000
85174.289 446567.625 3.117 1.000
85174.391 446567.625 3.256 1.000
85174.508 446567.625 3.394 1.000
85174.594 446567.594 3.526 1.000
85174.695 446567.594 3.666 1.000
85174.773 446567.531 3.804 1.000
85174.891 446567.531 3.941 1.000
85173.211 446562.531 5.405 1.000
85173.375 446562.625 5.540 1.000
85174.445 446563.375 6.357 1.000
85172.625 446567.938 0.652 1.000
85172.719 446567.906 0.793 1.000
85172.812 446567.875 0.932 1.000
85172.914 446567.875 1.068 1.000
85173.062 446567.938 1.209 1.000
85173.156 446567.906 1.348 1.000
85173.234 446567.875 1.484 1.000
85173.508 446567.750 1.897 1.000
85173.578 446567.688 2.036 1.000
85173.656 446567.656 2.177 1.000
85173.758 446567.625 2.309 1.000
85173.875 446567.656 2.449 1.000
85173.977 446567.625 2.588 1.000
85174.078 446567.625 2.720 1.000
85174.172 446567.594 2.861 1.000
85174.375 446567.562 3.138 1.000
85174.477 446567.562 3.271 1.000
85174.586 446567.562 3.408 1.000
85174.672 446567.531 3.548 1.000
85174.766 446567.500 3.680 1.000
85174.852 446567.469 3.819 1.000
85174.219 446565.062 4.732 1.000
85174.273 446564.969 4.877 1.000
85172.992 446562.344 5.134 1.000
85174.344 446564.062 5.620 1.000
85173.953 446562.875 5.973 1.000
85174.641 446563.781 6.201 1.000
85174.422 446562.906 6.537 1.000
85174.688 446562.344 7.291 1.000
85174.281 446561.531 7.350 1.000
85172.641 446567.938 0.535 1.000
85172.727 446567.906 0.672 1.000
85172.812 446567.875 0.810 1.000
85172.922 446567.875 0.952 1.000
85173.070 446567.938 1.087 1.000
85173.156 446567.906 1.226 1.000
85173.422 446567.812 1.640 1.000
85173.500 446567.750 1.780 1.000
85173.555 446567.656 1.913 1.000
85173.641 446567.594 2.054 1.000
85173.711 446567.531 2.193 1.000
85173.812 446567.531 2.327 1.000
85173.930 446567.531 2.466 1.000
85174.039 446567.531 2.605 1.000
85174.148 446567.562 2.745 1.000
85174.258 446567.562 2.876 1.000
85174.359 446567.531 3.015 1.000
85174.453 446567.500 3.154 1.000
85174.555 446567.500 3.286 1.000
85174.672 446567.531 3.425 1.000
85174.719 446567.406 3.564 1.000
85174.805 446567.375 3.698 1.000
85173.883 446565.688 3.747 1.000
85173.906 446565.531 3.893 1.000
85174.141 446565.125 4.466 1.000
85174.219 446565.062 4.604 1.000
85174.297 446565.031 4.747 1.000
85172.953 446562.281 5.011 1.000
85172.898 446561.969 5.170 1.000
85172.516 446567.938 0.286 1.000
85172.648 446567.969 0.427 1.000
85172.734 446567.906 0.567 1.000
85172.836 446567.906 0.701 1.000
85172.945 446567.906 0.843 1.000
85173.078 446567.938 0.982 1.000
85173.320 446567.781 1.395 1.000
85173.414 446567.781 1.531 1.000
85173.484 446567.688 1.669 1.000
85173.547 446567.625 1.809 1.000
85173.617 446567.562 1.949 1.000
85173.883 446567.438 2.361 1.000
85174.094 446567.438 2.635 1.000
85174.430 446567.469 3.044 1.000
85174.539 446567.469 3.182 1.000
85174.703 446567.562 3.313 1.000
85174.711 446567.406 3.453 1.000
85173.977 446565.844 3.635 1.000
85173.961 446565.594 3.777 1.000
85174.094 446565.219 4.210 1.000
85174.227 446565.062 4.494 1.000
85174.266 446564.938 4.640 1.000
85172.844 446562.062 4.900 1.000
85172.867 446561.875 5.053 1.000
85173.062 446562.031 5.195 1.000
85174.523 446562.906 6.434 1.000
85172.586 446568.000 0.200 1.000
85172.664 446567.938 0.334 1.000
85172.758 446567.906 0.473 1.000
85172.883 446567.938 0.615 1.000
85173.188 446567.906 1.029 1.000
85173.258 446567.844 1.162 1.000
85173.328 446567.781 1.303 1.000
85173.414 446567.719 1.441 1.000
85173.484 446567.656 1.582 1.000
85173.539 446567.562 1.715 1.000
85173.828 446566.531 2.831 1.000
85173.891 446566.438 2.968 1.000
85174.641 446567.406 3.226 1.000
85174.727 446567.375 3.361 1.000
85174.125 446565.875 3.677 1.000
85174.023 446565.469 3.829 1.000
85174.086 446565.406 3.966 1.000
85174.117 446565.250 4.113 1.000
85174.172 446565.125 4.257 1.000
85172.523 446561.438 4.828 1.000
85172.914 446561.719 5.104 1.000
85174.484 446563.656 5.721 1.000
85174.156 446562.812 5.913 1.000
85173.812 446562.125 5.950 1.000
85172.508 446568.000 -0.046 1.000
85172.617 446568.000 0.093 1.000
85172.703 446567.938 0.235 1.000
85172.812 446567.969 0.368 1.000
85173.156 446567.969 0.788 1.000
85173.219 446567.906 0.923 1.000
85173.266 446567.781 1.061 1.000
85173.352 446567.750 1.201 1.000
85173.414 446567.656 1.335 1.000
85173.453 446567.562 1.473 1.000
85173.438 446567.312 1.614 1.000
85173.914 446566.219 3.008 1.000
85173.969 446566.125 3.143 1.000
85174.734 446567.312 3.257 1.000
85174.875 446567.188 3.530 1.000
85174.219 446565.781 3.709 1.000
85174.758 446566.562 3.824 1.000
85174.078 446565.312 3.862 1.000
85174.109 446565.188 4.002 1.000
85174.219 446565.188 4.143 1.000
85173.102 446563.094 4.215 1.000
85172.914 446561.875 4.838 1.000
85172.680 446561.250 5.009 1.000
85172.562 446568.062 -0.162 1.000
85172.633 446568.000 -0.028 1.000
85172.719 446567.938 0.111 1.000
85173.102 446568.031 0.527 1.000
85173.180 446567.969 0.667 1.000
85173.227 446567.875 0.805 1.000
85173.266 446567.750 0.938 1.000
85173.352 446567.719 1.078 1.000
85173.406 446567.594 1.216 1.000
85173.391 446567.406 1.350 1.000
85174.016 446565.969 3.161 1.000
85174.797 446567.188 3.272 1.000
85174.914 446567.219 3.411 1.000
85174.961 446567.125 3.545 1.000
85174.320 446565.750 3.721 1.000
85174.320 446565.125 4.157 1.000
85173.547 446563.469 4.358 1.000
85172.656 446568.000 -0.132 1.000
85172.992 446568.031 0.283 1.000
85173.109 446568.031 0.422 1.000
85173.188 446567.969 0.556 1.000
85173.227 446567.875 0.693 1.000
85173.266 446567.750 0.832 1.000
85173.344 446567.688 0.966 1.000
85173.383 446567.562 1.103 1.000
85173.391 446567.406 1.244 1.000
85174.891 446567.969 2.739 1.000
85174.055 446565.844 3.187 1.000
85174.883 446567.156 3.299 1.000
85174.992 446567.156 3.435 1.000
85174.328 446565.750 3.605 1.000
85174.406 446565.688 3.748 1.000
85174.438 446565.531 3.891 1.000
85172.898 446568.062 0.063 1.000
85172.992 446568.031 0.198 1.000
85173.117 446568.062 0.337 1.000
85173.188 446568.000 0.475 1.000
85173.219 446567.875 0.608 1.000
85173.266 446567.750 0.745 1.000
85173.336 446567.688 0.885 1.000
85173.375 446567.562 1.017 1.000
85173.383 446567.375 1.156 1.000
85174.938 446568.031 2.657 1.000
85173.695 446565.594 2.827 1.000
85173.945 446565.844 2.965 1.000
85172.320 446562.906 3.018 1.000
85172.562 446562.938 3.303 1.000
85174.977 446567.156 3.349 1.000
85174.406 446565.688 3.664 1.000
85174.469 446565.594 3.800 1.000
85173.164 446563.000 4.023 1.000
85173.508 446562.375 4.906 1.000
85174.906 446562.031 6.924 1.000
85172.742 446567.969 -0.156 1.000
85172.898 446568.062 -0.016 1.000
85173.000 446568.031 0.125 1.000
85173.117 446568.062 0.259 1.000
85173.188 446568.000 0.397 1.000
85173.219 446567.844 0.535 1.000
85173.273 446567.750 0.672 1.000
85173.328 446567.656 0.805 1.000
85173.367 446567.531 0.943 1.000
85173.375 446567.375 1.081 1.000
85174.828 446567.844 2.582 1.000
85174.992 446567.969 2.716 1.000
85172.352 446562.969 2.938 1.000
85172.422 446562.906 3.080 1.000
85172.406 446562.656 3.230 1.000
85174.961 446567.125 3.275 1.000
85174.484 446565.656 3.723 1.000
85174.531 446565.562 3.860 1.000
85173.703 446563.594 4.207 1.000
85172.750 446567.969 -0.219 1.000
85172.898 446568.062 -0.083 1.000
85173.000 446568.062 0.056 1.000
85173.125 446568.062 0.197 1.000
85173.188 446568.000 0.334 1.000
85173.219 446567.875 0.466 1.000
85173.266 446567.750 0.603 1.000
85173.328 446567.656 0.742 1.000
85173.367 446567.562 0.875 1.000
85173.391 446567.406 1.012 1.000
85174.953 446568.062 2.515 1.000
85172.523 446563.094 3.009 1.000
85172.430 446562.719 3.155 1.000
85172.570 446562.781 3.301 1.000
85174.500 446565.688 3.652 1.000
85174.555 446565.594 3.793 1.000
85174.617 446565.500 3.930 1.000
85173.633 446563.062 4.435 1.000
85173.750 446561.812 5.494 1.000
85172.898 446568.062 -0.158 1.000
85173.000 446568.062 -0.020 1.000
85173.109 446568.062 0.115 1.000
85173.188 446568.000 0.253 1.000
85173.219 446567.875 0.390 1.000
85173.258 446567.750 0.523 1.000
85173.312 446567.656 0.660 1.000
85173.359 446567.562 0.799 1.000
85173.367 446567.406 0.931 1.000
85174.945 446567.906 2.573 1.000
85172.172 446562.906 2.638 1.000
85172.477 446563.062 2.922 1.000
85172.430 446562.750 3.073 1.000
85172.562 446562.781 3.212 1.000
85175.000 446567.031 3.263 1.000
85172.828 446563.062 3.353 1.000
85174.555 446565.625 3.709 1.000
85174.617 446565.531 3.850 1.000
85174.672 446565.438 3.989 1.000
85173.727 446563.062 4.497 1.000
85174.797 446562.781 6.066 1.000
85172.906 446568.094 -0.236 1.000
85173.000 446568.062 -0.097 1.000
85173.109 446568.062 0.042 1.000
85173.188 446568.000 0.176 1.000
85173.211 446567.875 0.311 1.000
85173.258 446567.750 0.449 1.000
85173.312 446567.688 0.581 1.000
85173.359 446567.562 0.719 1.000
85173.367 446567.375 0.857 1.000
85172.141 446563.062 2.403 1.000
85172.156 446562.906 2.553 1.000
85172.305 446562.969 2.697 1.000
85172.516 446562.938 2.986 1.000
85172.828 446563.094 3.267 1.000
85174.555 446565.625 3.632 1.000
85174.625 446565.562 3.766 1.000
85174.695 446565.500 3.909 1.000
85174.766 446565.406 4.050 1.000
85174.820 446565.344 4.187 1.000
85174.898 446565.281 4.330 1.000
85174.727 446562.469 6.142 1.000
85173.016 446568.062 -0.156 1.000
85173.125 446568.062 -0.016 1.000
85173.195 446568.000 0.122 1.000
85173.211 446567.844 0.252 1.000
85173.258 446567.750 0.391 1.000
85173.312 446567.656 0.527 1.000
85173.359 446567.531 0.660 1.000
85172.352 446563.031 2.632 1.000
85172.531 446562.969 2.920 1.000
85172.430 446562.562 3.073 1.000
85174.641 446565.562 3.710 1.000
85174.719 446565.531 3.846 1.000
85174.789 446565.469 3.987 1.000
85174.867 446565.375 4.129 1.000
85174.938 446565.312 4.265 1.000
85174.883 446562.719 6.065 1.000
85174.883 446562.531 6.213 1.000
85174.180 446560.938 6.457 1.000
85173.047 446568.094 -0.217 1.000
85173.133 446568.062 -0.084 1.000
85173.203 446568.000 0.053 1.000
85173.219 446567.844 0.190 1.000
85173.266 446567.719 0.326 1.000
85173.312 446567.625 0.459 1.000
85173.352 446567.500 0.597 1.000
85172.148 446562.844 2.420 1.000
85172.297 446562.906 2.566 1.000
85172.438 446562.750 2.854 1.000
85172.531 446562.719 3.002 1.000
85172.820 446562.844 3.284 1.000
85174.734 446565.531 3.779 1.000
85174.820 446565.500 3.913 1.000
85174.984 446565.375 4.195 1.000
85174.234 446562.531 5.293 1.000
85173.898 446561.688 5.475 1.000
85173.156 446568.062 -0.160 1.000
85173.211 446567.969 -0.021 1.000
85173.227 446567.812 0.108 1.000
85173.266 446567.688 0.245 1.000
85173.312 446567.594 0.383 1.000
85173.328 446567.438 0.513 1.000
85172.320 446562.719 2.626 1.000
85172.516 446562.656 2.913 1.000
85172.625 446562.656 3.060 1.000
85172.898 446562.969 3.194 1.000
85172.930 446562.812 3.341 1.000
85174.719 446565.469 3.695 1.000
85174.828 446565.469 3.835 1.000
85174.922 446565.438 3.968 1.000
85173.930 446562.344 4.931 1.000
85174.250 446562.531 5.204 1.000
85174.883 446563.094 5.599 1.000
85174.961 446562.000 6.508 1.000
85173.172 446568.062 -0.245 1.000
85173.219 446567.938 -0.110 1.000
85173.234 446567.812 0.026 1.000
85173.266 446567.656 0.158 1.000
85173.305 446567.562 0.293 1.000
85172.180 446562.656 2.385 1.000
85172.539 446562.688 2.818 1.000
85172.586 446562.562 2.967 1.000
85172.781 446562.719 3.108 1.000
85172.898 446562.719 3.249 1.000
85174.773 446565.344 3.745 1.000
85173.367 446562.750 3.820 1.000
85174.898 446565.375 3.885 1.000
85173.602 446561.938 4.706 1.000
85174.266 446562.562 5.107 1.000
85174.914 446563.156 5.499 1.000
85173.219 446567.938 -0.199 1.000
85173.234 446567.781 -0.063 1.000
85173.258 446567.625 0.072 1.000
85173.297 446567.531 0.204 1.000
85172.156 446562.625 2.296 1.000
85172.266 446562.594 2.438 1.000
85172.555 446562.906 2.578 1.000
85172.578 446562.562 2.870 1.000
85172.570 446562.344 3.019 1.000
85172.898 446562.719 3.159 1.000
85172.953 446562.625 3.305 1.000
85173.430 446562.656 3.873 1.000
85173.688 446561.906 4.755 1.000
85174.250 446562.531 5.017 1.000
85174.484 446562.562 5.297 1.000
85174.930 446562.969 5.561 1.000
85173.227 446567.938 -0.285 1.000
85173.234 446567.781 -0.154 1.000
85173.258 446567.625 -0.020 1.000
85173.289 446567.500 0.118 1.000
85172.273 446562.625 2.344 1.000
85174.461 446562.531 5.205 1.000
85174.070 446561.125 5.701 1.000
85173.242 446567.781 -0.237 1.000
85173.258 446567.625 -0.102 1.000
85172.742 446562.469 2.976 1.000
85174.891 446564.562 4.190 1.000
85174.055 446562.188 4.844 1.000
85174.562 446562.531 5.254 1.000
85174.992 446563.125 5.362 1.000
85174.648 446560.969 6.476 1.000
85174.852 446561.156 6.608 1.000
85173.250 446567.594 -0.181 1.000
85172.688 446562.375 2.894 1.000
85174.242 446564.375 3.423 1.000
85173.258 446567.594 -0.249 1.000
85174.094 446561.438 5.294 1.000
85174.289 446561.594 5.433 1.000
85174.562 446561.875 5.560 1.000
85174.438 446564.500 3.419 1.000
85174.086 446562.219 4.621 1.000
85174.195 446562.219 4.766 1.000
85174.711 446562.562 5.174 1.000
85174.375 446561.719 5.352 1.000
85174.695 446561.906 5.631 1.000
85174.523 446564.625 3.333 1.000
85174.547 446564.469 3.472 1.000
85173.352 446562.312 3.527 1.000
85173.977 446561.812 4.689 1.000
85174.711 446562.531 5.082 1.000
85174.227 446561.438 5.280 1.000
85174.078 446560.938 5.442 1.000
85174.562 446561.625 5.552 1.000
85173.289 446562.156 3.442 1.000
85174.688 446564.500 3.522 1.000
85174.242 446561.250 5.339 1.000
85174.234 446561.031 5.490 1.000
85174.891 446562.031 5.579 1.000
85173.398 446562.562 3.194 1.000
85173.438 446562.250 3.486 1.000
85174.398 446561.312 5.377 1.000
85174.719 446561.719 5.502 1.000
85173.500 446562.500 3.245 1.000
85173.273 446561.906 3.398 1.000
85173.227 446561.625 3.552 1.000
85173.375 446562.219 3.138 1.000
85173.539 446562.125 3.423 1.000
85173.492 446562.406 2.998 1.000
85173.141 446561.156 3.454 1.000
85173.531 446561.719 3.345 1.000
85173.266 446561.000 3.509 1.000
85174.320 446561.312 3.406 1.000
85174.133 446561.188 3.288 1.000
85173.570 446561.094 3.337 1.000
85174.219 446561.688 3.235 1.000
85174.180 446561.562 3.347 1.000
85173.594 446561.188 3.481 1.000
85173.383 446561.531 3.181 1.000
85173.805 446561.625 3.277 1.000
85174.070 446561.688 3.380 1.000
85173.672 446561.750 3.311 1.000
85173.258 446561.469 3.438 1.000
85173.969 446561.719 3.525 1.000
85174.695 446560.719 5.266 1.000
85173.250 446561.719 3.351 1.000
85173.844 446561.938 3.438 1.000
85173.453 446561.656 3.566 1.000
85173.562 446562.406 2.922 1.000
85173.391 446561.969 3.371 1.000
85173.461 446561.844 3.588 1.000
85173.016 446561.531 3.719 1.000
85174.656 446560.406 6.201 1.000
85172.797 446562.312 2.857 1.000
85173.508 446562.219 3.394 1.000
85173.164 446561.781 3.740 1.000
85173.578 446561.906 3.833 1.000
85171.570 446560.250 4.844 1.000
85172.273 446562.656 2.338 1.000
85172.695 446562.531 2.777 1.000
85172.859 446562.500 2.882 1.000
85172.719 446562.375 2.997 1.000
85173.516 446562.562 3.195 1.000
85173.875 446562.500 3.514 1.000
85173.281 446562.031 3.760 1.000
85172.273 446561.031 4.483 1.000
85173.727 446561.500 4.744 1.000
85171.500 446560.406 4.871 1.000
85171.602 446560.344 4.982 1.000
85174.461 446561.500 5.145 1.000
85174.938 446561.000 6.113 1.000
85172.289 446562.844 2.366 1.000
85172.602 446562.906 2.473 1.000
85172.609 446562.656 2.806 1.000
85172.633 446562.562 2.915 1.000
85172.688 446562.531 3.026 1.000
85173.391 446562.594 3.337 1.000
85173.211 446562.188 3.789 1.000
85173.273 446562.125 3.899 1.000
85172.039 446561.094 4.520 1.000
85173.867 446561.812 4.647 1.000
85173.539 446561.562 4.778 1.000
85174.820 446561.594 5.476 1.000
85174.445 446560.812 6.288 1.000
85172.250 446563.094 2.282 1.000
85172.281 446563.000 2.394 1.000
85172.336 446562.938 2.507 1.000
85172.469 446562.938 2.611 1.000
85172.648 446562.750 2.945 1.000
85172.969 446562.812 3.046 1.000
85173.016 446562.750 3.156 1.000
85173.383 446562.594 3.589 1.000
85173.938 446562.594 3.897 1.000
85173.867 446561.969 4.677 1.000
85171.875 446561.031 4.789 1.000
85173.672 446561.812 4.795 1.000
85171.633 446560.812 4.914 1.000
85173.320 446561.469 5.044 1.000
85173.375 446561.406 5.150 1.000
85174.539 446561.812 5.299 1.000
85174.734 446561.719 5.507 1.000
85173.938 446561.250 5.676 1.000
85174.227 446561.156 5.991 1.000
85174.172 446561.031 6.106 1.000
85172.125 446562.938 2.644 1.000
85172.523 446562.969 2.856 1.000
85172.461 446562.844 2.971 1.000
85173.039 446562.938 3.175 1.000
85172.961 446562.812 3.289 1.000
85172.805 446562.594 3.516 1.000
85172.852 446562.531 3.626 1.000
85173.508 446562.656 3.821 1.000
85173.906 446562.188 4.690 1.000
85171.727 446561.125 4.813 1.000
85174.320 446562.281 4.775 1.000
85173.180 446561.562 5.070 1.000
85173.258 446561.094 5.742 1.000
85174.703 446561.375 6.190 1.000
85172.016 446563.094 2.666 1.000
85172.164 446563.062 2.772 1.000
85172.625 446563.094 2.987 1.000
85172.984 446563.094 3.196 1.000
85172.414 446562.750 3.327 1.000
85172.375 446562.656 3.436 1.000
85172.805 446562.750 3.535 1.000
85172.883 446562.719 3.645 1.000
85171.359 446561.406 4.506 1.000
85172.984 446561.906 4.760 1.000
85171.719 446561.312 4.832 1.000
85174.125 446562.375 4.802 1.000
85172.609 446561.656 4.891 1.000
85171.852 446560.938 5.398 1.000
85173.203 446561.500 5.422 1.000
85173.906 446561.750 5.488 1.000
85174.938 446562.188 5.521 1.000
85173.156 446561.219 5.766 1.000
85174.102 446561.594 5.808 1.000
85171.992 446563.156 2.796 1.000
85171.742 446562.969 2.917 1.000
85172.484 446563.219 3.009 1.000
85172.289 446563.062 3.124 1.000
85172.500 446563.062 3.231 1.000
85172.539 446563.000 3.342 1.000
85172.375 446562.844 3.462 1.000
85172.789 446562.844 3.667 1.000
85173.055 446562.875 3.770 1.000
85171.281 446561.562 4.527 1.000
85173.930 446562.531 4.724 1.000
85173.414 446562.125 4.974 1.000
85174.734 446562.594 5.115 1.000
85173.398 446561.875 5.312 1.000
85173.250 446561.719 5.436 1.000
85173.508 446561.750 5.531 1.000
85174.070 446561.844 5.713 1.000
85174.094 446561.781 5.825 1.000
85174.875 446561.844 6.203 1.000
85172.039 446563.281 2.933 1.000
85171.938 446563.156 3.051 1.000
85172.219 446563.188 3.155 1.000
85172.312 446563.156 3.261 1.000
85172.070 446562.969 3.382 1.000
85172.742 446563.188 3.472 1.000
85172.648 446563.062 3.584 1.000
85172.594 446562.938 3.698 1.000
85173.758 446562.969 4.312 1.000
85171.617 446561.906 4.534 1.000
85172.336 446562.156 4.611 1.000
85172.859 446562.062 5.031 1.000
85173.062 446562.062 5.131 1.000
85174.547 446562.688 5.150 1.000
85173.570 446562.219 5.213 1.000
85171.508 446561.250 5.348 1.000
85173.609 446561.969 5.546 1.000
85172.891 446561.562 5.706 1.000
85173.562 446561.781 5.772 1.000
85174.156 446562.000 5.840 1.000
85174.195 446561.844 6.059 1.000
85174.750 446561.938 6.238 1.000
85171.891 446563.312 3.075 1.000
85172.219 446563.125 3.515 1.000
85172.602 446563.219 3.609 1.000
85172.727 446563.188 3.716 1.000
85172.766 446563.125 3.828 1.000
85173.477 446563.188 4.128 1.000
85173.695 446563.219 4.230 1.000
85173.656 446563.094 4.339 1.000
85171.406 446562.000 4.567 1.000
85172.414 446562.375 4.630 1.000
85171.508 446561.594 5.134 1.000
85174.352 446562.688 5.289 1.000
85173.367 446562.125 5.469 1.000
85173.734 446562.219 5.556 1.000
85173.609 446562.094 5.675 1.000
85174.766 446562.562 5.700 1.000
85173.875 446562.031 5.881 1.000
85171.195 446560.594 6.321 1.000
85170.438 446563.031 2.911 1.000
85170.516 446562.969 3.019 1.000
85173.008 446563.906 3.177 1.000
85172.680 446563.438 3.632 1.000
85172.633 446563.312 3.741 1.000
85172.883 446563.250 3.956 1.000
85173.898 446563.625 4.018 1.000
85171.195 446562.438 4.139 1.000
85170.992 446562.250 4.266 1.000
85173.219 446563.156 4.273 1.000
85173.508 446563.219 4.366 1.000
85173.695 446563.219 4.469 1.000
85171.609 446562.000 4.921 1.000
85171.852 446562.031 5.022 1.000
85171.734 446561.906 5.141 1.000
85173.992 446562.781 5.224 1.000
85171.625 446561.656 5.381 1.000
85173.391 446562.406 5.377 1.000
85174.766 446562.719 5.719 1.000
85173.961 446562.250 5.891 1.000
85174.117 446562.250 5.992 1.000
85170.969 446560.750 6.243 1.000
85174.758 446562.312 6.273 1.000
85174.383 446562.031 6.412 1.000
85171.305 446560.562 6.681 1.000
85174.484 446561.406 7.301 1.000
85170.477 446563.156 3.046 1.000
85172.859 446564.000 3.205 1.000
85173.406 446564.156 3.299 1.000
85174.594 446564.594 3.365 1.000
85172.750 446563.562 3.759 1.000
85172.680 446563.344 3.986 1.000
85173.719 446563.656 4.157 1.000
85171.227 446562.531 4.275 1.000
85173.453 446563.438 4.282 1.000
85173.406 446563.250 4.503 1.000
85171.414 446562.094 4.953 1.000
85171.828 446562.219 5.043 1.000
85173.344 446562.562 5.400 1.000
85172.453 446562.062 5.571 1.000
85174.539 446562.969 5.535 1.000
85172.875 446562.094 5.770 1.000
85174.055 446562.562 5.789 1.000
85174.859 446562.688 6.057 1.000
85172.445 446561.125 6.833 1.000
85170.469 446563.312 3.071 1.000
85170.422 446563.219 3.185 1.000
85172.773 446564.156 3.228 1.000
85172.453 446563.938 3.351 1.000
85173.312 446564.219 3.429 1.000
85172.695 446563.875 3.561 1.000
85174.789 446564.688 3.594 1.000
85173.453 446563.531 4.413 1.000
85172.000 446562.812 4.598 1.000
85170.766 446562.062 4.898 1.000
85171.531 446562.344 4.965 1.000
85173.266 446562.719 5.422 1.000
85172.320 446562.188 5.598 1.000
85174.203 446562.812 5.796 1.000
85173.414 446562.438 5.856 1.000
85174.031 446562.656 5.921 1.000
85174.812 446562.938 5.971 1.000
85170.945 446561.031 6.400 1.000
85174.648 446562.594 6.315 1.000
85171.398 446560.969 6.712 1.000
85170.336 446563.375 3.215 1.000
85170.875 446563.500 3.315 1.000
85172.469 446564.031 3.485 1.000
85174.406 446564.781 3.526 1.000
85173.242 446564.188 3.679 1.000
85173.266 446564.031 3.895 1.000
85174.656 446564.562 3.946 1.000
85172.461 446563.594 4.043 1.000
85171.086 446562.656 4.561 1.000
85171.508 446562.750 4.650 1.000
85171.828 446562.719 4.862 1.000
85172.031 446562.562 5.191 1.000
85174.234 446563.250 5.486 1.000
85172.297 446562.250 5.739 1.000
85173.406 446562.688 5.772 1.000
85171.141 446561.656 5.941 1.000
85174.750 446563.219 5.781 1.000
85173.852 446562.812 5.851 1.000
85174.727 446563.125 5.891 1.000
85173.203 446561.312 7.486 1.000
85174.812 446561.844 7.652 1.000
85170.211 446563.500 3.243 1.000
85169.945 446563.281 3.366 1.000
85170.164 446563.312 3.477 1.000
85172.773 446564.250 3.608 1.000
85174.398 446564.875 3.656 1.000
85172.742 446564.156 3.721 1.000
85173.234 446564.125 4.029 1.000
85174.734 446564.688 4.070 1.000
85172.109 446562.781 5.205 1.000
85172.141 446562.719 5.318 1.000
85172.297 446562.531 5.648 1.000
85172.531 446562.562 5.741 1.000
85174.641 446563.438 5.697 1.000
85174.656 446563.344 5.807 1.000
85173.578 446562.781 5.998 1.000
85170.742 446561.375 6.341 1.000
85170.867 446561.344 6.449 1.000
85174.617 446562.938 6.358 1.000
85171.625 446561.438 6.734 1.000
85171.625 446561.094 7.202 1.000
85173.500 446560.531 8.965 1.000
85173.742 446565.469 2.739 1.000
85170.312 446563.625 3.384 1.000
85170.672 446563.688 3.486 1.000
85170.664 446563.594 3.602 1.000
85170.750 446563.562 3.710 1.000
85172.773 446564.250 3.857 1.000
85170.102 446563.031 4.078 1.000
85174.383 446564.781 4.003 1.000
85172.992 446564.094 4.177 1.000
85169.938 446562.688 4.432 1.000
85173.453 446563.906 4.702 1.000
85174.562 446563.656 5.615 1.000
85174.586 446563.594 5.724 1.000
85173.391 446563.031 5.814 1.000
85174.711 446563.469 5.931 1.000
85172.492 446562.469 6.107 1.000
85169.672 446561.156 6.332 1.000
85174.109 446563.031 6.202 1.000
85172.336 446561.875 6.809 1.000
85172.562 446561.719 7.132 1.000
85172.758 446561.719 7.225 1.000
85174.359 446562.062 7.628 1.000
85173.359 446560.719 8.889 1.000
85173.445 446560.688 8.990 1.000
85173.438 446560.500 9.227 1.000
85173.312 446567.688 -0.203 1.000
85173.328 446567.625 -0.100 1.000
85170.609 446563.750 3.631 1.000
85170.852 446563.781 3.733 1.000
85174.836 446565.375 3.689 1.000
85174.914 446565.344 3.793 1.000
85170.008 446562.812 4.573 1.000
85171.906 446562.969 5.383 1.000
85171.305 446562.688 5.423 1.000
85172.273 446563.031 5.469 1.000
85174.477 446563.844 5.539 1.000
85174.391 446563.656 5.761 1.000
85171.984 446562.406 6.174 1.000
85172.125 446562.375 6.276 1.000
85169.555 446561.219 6.486 1.000
85172.586 446562.094 6.920 1.000
85171.727 446561.594 7.117 1.000
85172.820 446562.031 7.129 1.000
85172.492 446561.688 7.390 1.000
85173.344 446561.000 8.792 1.000
85173.297 446560.781 9.029 1.000
85173.844 446560.625 9.537 1.000
85173.289 446567.906 -0.277 1.000
85173.281 446567.844 -0.170 1.000
85173.305 446567.781 -0.068 1.000
85173.320 446567.688 0.040 1.000
85174.469 446565.625 3.413 1.000
85174.641 446565.625 3.515 1.000
85174.711 446565.562 3.614 1.000
85174.812 446565.531 3.718 1.000
85174.906 446565.500 3.821 1.000
85174.984 446565.438 3.925 1.000
85170.789 446562.906 5.139 1.000
85170.859 446562.688 5.480 1.000
85174.438 446564.000 5.567 1.000
85172.008 446562.688 6.086 1.000
85174.445 446563.688 6.004 1.000
85171.398 446561.875 6.826 1.000
85171.555 446561.781 7.043 1.000
85173.586 446560.844 9.364 1.000
85173.234 446568.062 -0.248 1.000
85173.266 446568.000 -0.142 1.000
85173.273 446567.906 -0.035 1.000
85173.281 446567.844 0.067 1.000
85173.312 446567.781 0.175 1.000
85173.344 446567.719 0.281 1.000
85173.016 446567.188 0.803 1.000
85174.133 446565.875 3.131 1.000
85174.180 446565.844 3.236 1.000
85174.273 446565.781 3.342 1.000
85174.383 446565.750 3.442 1.000
85174.484 446565.719 3.545 1.000
85168.289 446561.719 5.678 1.000
85173.875 446563.344 6.404 1.000
85172.836 446561.625 8.203 1.000
85173.047 446568.062 -0.120 1.000
85173.234 446568.062 -0.009 1.000
85173.258 446568.000 0.095 1.000
85173.273 446567.938 0.200 1.000
85173.273 446567.844 0.308 1.000
85173.305 446567.781 0.411 1.000
85173.352 446567.719 0.518 1.000
85173.438 446567.438 0.941 1.000
85173.383 446567.344 1.042 1.000
85173.906 446566.188 2.841 1.000
85174.047 446566.094 3.053 1.000
85174.094 446566.031 3.155 1.000
85174.141 446565.969 3.263 1.000
85174.195 446565.906 3.367 1.000
85174.258 446565.875 3.469 1.000
85174.469 446562.719 7.809 1.000
85174.344 446561.219 9.746 1.000
85173.289 446560.719 9.900 1.000
85174.484 446560.781 10.421 1.000
85174.297 446560.594 10.562 1.000
85172.664 446568.031 0.001 1.000
85172.820 446568.000 0.107 1.000
85173.211 446568.062 0.224 1.000
85173.258 446568.000 0.330 1.000
85173.281 446567.938 0.433 1.000
85173.281 446567.844 0.540 1.000
85173.320 446567.781 0.647 1.000
85173.352 446567.719 0.750 1.000
85173.453 446567.438 1.173 1.000
85173.445 446567.375 1.280 1.000
85173.367 446567.250 1.386 1.000
85173.875 446566.438 2.760 1.000
85173.953 446566.375 2.861 1.000
85173.992 446566.312 2.968 1.000
85174.039 446566.250 3.074 1.000
85174.023 446566.188 3.178 1.000
85174.023 446566.094 3.285 1.000
85174.008 446566.000 3.394 1.000
85170.383 446564.125 4.083 1.000
85174.102 446565.562 4.030 1.000
85172.891 446564.906 4.304 1.000
85173.031 446564.875 4.406 1.000
85169.234 446563.219 4.719 1.000
85174.055 446565.062 4.678 1.000
85174.219 446565.062 4.779 1.000
85174.266 446565.000 4.880 1.000
85174.281 446564.938 4.989 1.000
85174.281 446564.844 5.098 1.000
85174.305 446564.781 5.202 1.000
85172.555 446560.969 9.433 1.000
85174.047 446561.250 9.806 1.000
85173.234 446560.688 10.156 1.000
85172.719 446567.969 0.343 1.000
85173.016 446568.000 0.456 1.000
85173.227 446568.000 0.561 1.000
85173.273 446567.938 0.669 1.000
85173.297 446567.875 0.775 1.000
85173.312 446567.781 0.878 1.000
85173.477 446567.469 1.408 1.000
85173.500 446567.406 1.512 1.000
85173.445 446567.281 1.618 1.000
85173.797 446566.656 2.673 1.000
85173.898 446566.594 2.780 1.000
85173.930 446566.531 2.882 1.000
85173.953 446566.469 2.988 1.000
85173.992 446566.406 3.095 1.000
85173.984 446566.312 3.198 1.000
85173.891 446566.219 3.310 1.000
85170.516 446564.344 4.097 1.000
85173.977 446565.688 4.055 1.000
85172.867 446565.156 4.216 1.000
85169.742 446563.531 4.824 1.000
85170.328 446563.688 4.908 1.000
85168.867 446562.812 5.345 1.000
85174.195 446564.969 5.121 1.000
85174.234 446564.906 5.224 1.000
85174.297 446564.781 5.439 1.000
85171.117 446562.562 6.815 1.000
85172.609 446563.062 6.904 1.000
85170.578 446562.156 7.094 1.000
85172.922 446562.781 7.445 1.000
85170.281 446561.594 7.717 1.000
85170.258 446561.469 7.835 1.000
85172.461 446562.062 8.181 1.000
85173.867 446562.375 8.467 1.000
85172.352 446561.312 9.121 1.000
85174.867 446562.344 9.020 1.000
85174.883 446562.250 9.126 1.000
85173.055 446561.219 9.612 1.000
85174.000 446561.000 10.398 1.000
85172.688 446567.969 0.576 1.000
85172.797 446567.938 0.684 1.000
85173.172 446567.969 0.796 1.000
85173.258 446567.938 0.900 1.000
85173.297 446567.875 1.006 1.000
85173.352 446567.812 1.113 1.000
85173.570 446567.594 1.532 1.000
85173.602 446567.500 1.640 1.000
85173.562 446567.438 1.745 1.000
85173.547 446567.344 1.853 1.000
85173.211 446567.125 1.959 1.000
85173.672 446566.844 2.589 1.000
85173.766 446566.781 2.695 1.000
85173.852 446566.750 2.799 1.000
85173.875 446566.688 2.903 1.000
85174.000 446566.656 3.007 1.000
85173.836 446566.500 3.118 1.000
85174.023 446566.500 3.217 1.000
85174.438 446566.344 3.627 1.000
85173.008 446565.531 4.007 1.000
85172.688 446565.000 4.574 1.000
85170.203 446563.719 5.051 1.000
85168.883 446563.000 5.363 1.000
85174.328 446564.812 5.668 1.000
85174.297 446564.719 5.779 1.000
85174.289 446564.625 5.891 1.000
85172.547 446563.781 6.135 1.000
85170.711 446562.375 7.099 1.000
85173.719 446563.469 7.149 1.000
85172.812 446563.000 7.355 1.000
85173.109 446562.625 8.003 1.000
85172.578 446562.125 8.408 1.000
85172.648 446561.812 8.865 1.000
85174.734 446562.688 8.711 1.000
85172.680 446561.219 9.677 1.000
85174.141 446561.750 9.696 1.000
85173.906 446561.531 9.848 1.000
85174.820 446561.656 10.163 1.000
85173.430 446560.969 10.379 1.000
85172.789 446567.906 0.918 1.000
85172.930 446567.906 1.026 1.000
85173.242 446567.938 1.135 1.000
85173.297 446567.875 1.243 1.000
85173.367 446567.812 1.345 1.000
85173.633 446567.594 1.768 1.000
85173.680 446567.531 1.873 1.000
85173.688 446567.469 1.976 1.000
85173.719 446567.406 2.083 1.000
85173.742 446567.344 2.189 1.000
85173.836 446567.281 2.291 1.000
85173.484 446567.062 2.403 1.000
85173.570 446567.031 2.509 1.000
85173.656 446567.000 2.611 1.000
85173.750 446566.938 2.716 1.000
85173.781 446566.875 2.823 1.000
85173.789 446566.812 2.929 1.000
85173.758 446566.719 3.034 1.000
85168.242 446564.562 3.186 1.000
85173.031 446566.344 3.163 1.000
85167.258 446563.750 3.810 1.000
85167.242 446563.656 3.925 1.000
85174.828 446566.594 3.737 1.000
85173.914 446566.062 3.987 1.000
85170.531 446564.625 4.252 1.000
85172.312 446565.250 4.281 1.000
85167.812 446563.438 4.498 1.000
85170.594 446564.406 4.590 1.000
85170.062 446563.750 5.196 1.000
85167.820 446562.281 6.053 1.000
85174.211 446564.844 5.804 1.000
85174.281 446564.781 5.908 1.000
85174.312 446564.719 6.012 1.000
85174.305 446564.312 6.560 1.000
85172.977 446563.219 7.354 1.000
85173.508 446562.219 8.996 1.000
85174.156 446562.438 9.025 1.000
85173.539 446562.125 9.107 1.000
85174.070 446561.969 9.603 1.000
85172.781 446567.938 1.151 1.000
85172.875 446567.875 1.258 1.000
85173.203 446567.938 1.363 1.000
85173.297 446567.875 1.469 1.000
85173.414 446567.844 1.576 1.000
85173.688 446567.625 1.993 1.000
85173.750 446567.594 2.099 1.000
85173.836 446567.531 2.205 1.000
85173.945 446567.500 2.305 1.000
85174.000 446567.438 2.411 1.000
85174.047 446567.375 2.516 1.000
85174.062 446567.312 2.622 1.000
85173.688 446567.094 2.734 1.000
85173.711 446567.031 2.839 1.000
85173.547 446566.875 2.952 1.000
85173.133 446566.625 3.067 1.000
85173.156 446566.562 3.174 1.000
85174.953 446567.188 3.227 1.000
85173.281 446566.312 3.602 1.000
85173.320 446566.219 3.704 1.000
85174.500 446566.625 3.766 1.000
85173.281 446566.125 3.816 1.000
85173.250 446566.031 3.925 1.000
85170.133 446564.625 4.286 1.000
85170.727 446564.781 4.372 1.000
85171.312 446564.094 5.583 1.000
85170.883 446563.844 5.727 1.000
85173.547 446564.812 5.756 1.000
85172.492 446564.281 5.947 1.000
85171.227 446563.750 6.045 1.000
85170.844 446563.500 6.192 1.000
85174.281 446564.562 6.463 1.000
85174.305 446564.469 6.571 1.000
85174.242 446564.281 6.794 1.000
85174.273 446564.156 7.014 1.000
85174.273 446564.062 7.120 1.000
85174.406 446563.625 7.772 1.000
85173.641 446562.719 8.644 1.000
85173.562 446562.344 9.112 1.000
85174.266 446561.906 10.038 1.000
85172.867 446567.875 1.480 1.000
85173.188 446567.906 1.588 1.000
85173.312 446567.875 1.689 1.000
85173.695 446567.719 2.110 1.000
85173.773 446567.656 2.215 1.000
85173.906 446567.656 2.320 1.000
85174.008 446567.594 2.420 1.000
85174.977 446567.906 2.508 1.000
85174.195 446567.531 2.629 1.000
85174.312 446567.500 2.728 1.000
85174.398 446567.438 2.832 1.000
85174.484 446567.406 2.936 1.000
85174.586 446567.375 3.034 1.000
85174.844 446567.312 3.238 1.000
85174.930 446567.281 3.337 1.000
85173.234 446566.438 3.611 1.000
85173.289 446566.312 3.822 1.000
85173.336 446566.250 3.930 1.000
85173.391 446565.938 4.359 1.000
85172.680 446565.594 4.502 1.000
85173.453 446565.188 5.443 1.000
85173.484 446565.094 5.548 1.000
85173.516 446565.031 5.657 1.000
85173.133 446564.812 5.796 1.000
85172.836 446564.594 5.927 1.000
85173.297 446564.125 6.779 1.000
85173.266 446564.031 6.889 1.000
85174.211 446564.031 7.352 1.000
85174.234 446563.969 7.462 1.000
85173.766 446563.094 8.406 1.000
85174.352 446563.188 8.557 1.000
85173.047 446568.031 1.599 1.000
85172.891 446567.906 1.708 1.000
85173.242 446567.938 1.809 1.000
85173.406 446567.938 1.914 1.000
85173.734 446567.750 2.333 1.000
85173.883 446567.719 2.433 1.000
85174.016 446567.688 2.537 1.000
85174.133 446567.656 2.640 1.000
85174.234 446567.625 2.740 1.000
85174.438 446567.531 2.947 1.000
85174.531 446567.500 3.047 1.000
85174.625 446567.469 3.149 1.000
85174.758 446567.438 3.252 1.000
85174.789 446567.375 3.355 1.000
85174.797 446567.281 3.457 1.000
85173.180 446566.344 3.946 1.000
85173.258 446566.312 4.051 1.000
85173.391 446566.125 4.369 1.000
85173.414 446566.062 4.472 1.000
85173.344 446565.938 4.586 1.000
85173.398 446565.719 4.908 1.000
85173.438 446565.656 5.016 1.000
85173.438 446565.562 5.125 1.000
85173.461 446565.500 5.231 1.000
85173.484 446564.781 6.212 1.000
85173.492 446564.719 6.324 1.000
85171.391 446563.406 7.077 1.000
85171.969 446563.156 7.706 1.000
85174.453 446561.906 10.582 1.000
85174.422 446561.469 11.162 1.000
85173.141 446568.000 1.931 1.000
85173.336 446567.969 2.035 1.000
85173.383 446567.938 2.138 1.000
85173.805 446567.781 2.553 1.000
85173.938 446567.750 2.658 1.000
85174.047 446567.688 2.761 1.000
85174.547 446567.594 3.164 1.000
85174.711 446567.500 3.370 1.000
85174.766 446567.438 3.470 1.000
85174.805 446567.375 3.573 1.000
85174.852 446567.312 3.677 1.000
85174.891 446567.250 3.777 1.000
85174.875 446567.188 3.883 1.000
85171.539 446565.875 4.028 1.000
85174.500 446566.719 4.323 1.000
85174.273 446566.562 4.442 1.000
85174.430 446566.469 4.644 1.000
85174.516 446566.344 4.851 1.000
85174.586 446566.281 4.954 1.000
85174.555 446566.188 5.064 1.000
85171.508 446564.812 5.483 1.000
85171.539 446564.719 5.594 1.000
85171.453 446564.375 6.049 1.000
85167.617 446562.781 6.345 1.000
85168.016 446562.594 6.796 1.000
85173.469 446564.312 7.108 1.000
85173.516 446564.250 7.215 1.000
85174.297 446562.938 9.356 1.000
85172.938 446568.094 1.949 1.000
85173.086 446568.062 2.056 1.000
85173.188 446568.000 2.157 1.000
85173.273 446567.969 2.263 1.000
85173.367 446567.906 2.369 1.000
85173.570 446567.750 2.681 1.000
85173.438 446567.625 2.792 1.000
85173.805 446567.688 2.886 1.000
85174.352 446567.656 3.185 1.000
85174.625 446567.625 3.389 1.000
85174.727 446567.594 3.486 1.000
85174.812 446567.531 3.588 1.000
85174.875 446567.469 3.691 1.000
85174.906 446567.406 3.791 1.000
85174.609 446566.062 5.497 1.000
85171.391 446563.250 7.786 1.000
85173.531 446564.000 7.780 1.000
85174.195 446563.469 8.819 1.000
85174.297 446562.188 10.615 1.000
85174.375 446562.125 10.719 1.000
85172.953 446568.156 2.073 1.000
85173.039 446568.125 2.180 1.000
85173.086 446568.062 2.282 1.000
85173.156 446568.000 2.388 1.000
85173.297 446567.969 2.494 1.000
85173.430 446567.719 2.910 1.000
85173.445 446567.656 3.018 1.000
85173.578 446567.531 3.224 1.000
85173.695 446567.438 3.434 1.000
85174.250 446567.562 3.523 1.000
85174.625 446567.625 3.609 1.000
85174.781 446567.594 3.709 1.000
85173.227 446566.062 5.065 1.000
85174.688 446566.156 5.612 1.000
85173.117 446563.156 8.966 1.000
85174.172 446563.531 8.944 1.000
85174.141 446563.281 9.285 1.000
85174.008 446561.875 11.131 1.000
85172.711 446568.219 2.097 1.000
85172.938 446568.219 2.202 1.000
85172.953 446568.156 2.304 1.000
85172.930 446568.062 2.413 1.000
85169.414 446566.719 2.584 1.000
85173.234 446568.031 2.618 1.000
85173.461 446568.031 2.720 1.000
85173.500 446567.656 3.251 1.000
85173.492 446567.594 3.354 1.000
85173.539 446567.438 3.567 1.000
85173.594 446567.375 3.669 1.000
85170.875 446566.281 3.886 1.000
85168.000 446565.188 4.003 1.000
85174.867 446567.562 4.037 1.000
85170.602 446562.031 9.549 1.000
85171.844 446562.156 9.966 1.000
85172.586 446562.312 10.088 1.000
85174.234 446562.812 10.189 1.000
85167.984 446566.719 2.175 1.000
85172.672 446568.281 2.229 1.000
85172.812 446568.281 2.331 1.000
85172.766 446568.188 2.439 1.000
85170.172 446567.156 2.597 1.000
85173.203 446568.094 2.749 1.000
85173.672 446568.188 2.846 1.000
85173.445 446567.781 3.275 1.000
85173.422 446567.625 3.486 1.000
85173.391 446567.531 3.595 1.000
85170.672 446566.375 3.918 1.000
85172.078 446566.656 4.188 1.000
85174.727 446565.938 6.393 1.000
85174.000 446563.469 9.445 1.000
85173.297 446563.156 9.544 1.000
85174.102 446563.344 9.655 1.000
85174.164 446563.031 10.100 1.000
85172.109 446561.938 10.646 1.000
85173.312 446561.969 11.156 1.000
85174.641 446561.906 11.852 1.000
85167.695 446566.875 2.086 1.000
85167.898 446566.844 2.201 1.000
85172.555 446568.344 2.362 1.000
85172.602 446568.281 2.465 1.000
85172.375 446568.125 2.577 1.000
85173.078 446568.219 2.774 1.000
85173.109 446568.125 2.880 1.000
85173.719 446568.281 2.973 1.000
85174.102 446568.344 3.064 1.000
85173.414 446567.781 3.509 1.000
85173.430 446567.625 3.718 1.000
85173.430 446567.562 3.827 1.000
85170.492 446566.312 4.175 1.000
85174.664 446565.750 6.848 1.000
85170.695 446562.688 9.213 1.000
85171.922 446562.531 9.984 1.000
85174.000 446563.375 9.798 1.000
85171.961 446562.469 10.096 1.000
85174.094 446563.344 9.898 1.000
85173.383 446562.344 10.924 1.000
85172.297 446561.844 11.102 1.000
85174.531 446561.938 11.998 1.000
85174.547 446561.875 12.108 1.000
85172.219 446568.375 2.389 1.000
85172.406 446568.344 2.489 1.000
85172.367 446568.250 2.599 1.000
85172.109 446568.094 2.712 1.000
85172.938 446568.312 2.798 1.000
85173.078 446568.281 2.903 1.000
85168.188 446566.438 3.141 1.000
85173.789 446568.375 3.093 1.000
85174.211 446568.438 3.186 1.000
85174.273 446568.406 3.290 1.000
85173.438 446567.781 3.741 1.000
85173.531 446567.594 4.056 1.000
85173.430 446567.469 4.166 1.000
85170.164 446565.688 5.112 1.000
85173.266 446564.625 7.995 1.000
85171.859 446562.844 9.773 1.000
85171.938 446562.781 9.881 1.000
85174.891 446564.000 9.566 1.000
85172.281 446562.844 9.945 1.000
85171.297 446562.344 10.206 1.000
85174.094 446563.250 10.248 1.000
85174.016 446563.125 10.376 1.000
85174.953 446563.375 10.451 1.000
85171.711 446561.812 11.094 1.000
85173.070 446562.094 11.335 1.000
85174.516 446562.531 11.431 1.000
85167.977 446567.031 2.478 1.000
85172.109 446568.406 2.515 1.000
85172.234 446568.375 2.621 1.000
85172.164 446568.250 2.732 1.000
85167.930 446566.688 2.936 1.000
85172.984 446568.406 2.924 1.000
85168.328 446566.594 3.274 1.000
85172.570 446568.000 3.256 1.000
85166.766 446565.938 3.436 1.000
85174.359 446568.562 3.305 1.000
85174.695 446568.312 3.811 1.000
85173.500 446567.875 3.861 1.000
85173.914 446567.875 4.058 1.000
85174.203 446567.500 4.676 1.000
85170.258 446566.031 4.900 1.000
85170.125 446565.906 5.023 1.000
85167.672 446564.969 5.168 1.000
85168.281 446565.031 5.364 1.000
85174.688 446565.688 7.417 1.000
85174.703 446565.531 7.629 1.000
85172.594 446563.312 9.683 1.000
85172.195 446562.969 9.969 1.000
85174.984 446564.125 9.676 1.000
85171.711 446562.344 10.629 1.000
85173.977 446563.250 10.392 1.000
85173.945 446563.156 10.508 1.000
85173.023 446562.594 10.889 1.000
85174.312 446562.656 11.365 1.000
85174.141 446562.500 11.507 1.000
85171.977 446568.438 2.644 1.000
85172.031 446568.375 2.751 1.000
85171.977 446568.281 2.862 1.000
85172.875 446568.500 2.943 1.000
85172.875 446568.438 3.051 1.000
85172.609 446568.094 3.380 1.000
85174.492 446568.625 3.523 1.000
85172.289 446567.500 4.037 1.000
85173.469 446567.625 4.412 1.000
85173.516 446567.562 4.517 1.000
85173.445 446567.312 4.842 1.000
85170.289 446566.125 5.028 1.000
85170.141 446566.000 5.148 1.000
85168.391 446565.156 5.490 1.000
85173.109 446565.656 6.932 1.000
85174.898 446564.562 9.254 1.000
85172.578 446563.562 9.577 1.000
85174.875 446564.469 9.368 1.000
85172.562 446562.969 10.387 1.000
85171.578 446562.281 10.892 1.000
85173.891 446563.219 10.638 1.000
85173.891 446563.125 10.756 1.000
85171.812 446568.438 2.768 1.000
85171.836 446568.375 2.876 1.000
85172.609 446568.562 2.961 1.000
85171.828 446568.281 2.981 1.000
85172.852 446568.562 3.063 1.000
85171.375 446567.906 3.321 1.000
85174.492 446568.688 3.637 1.000
85174.695 446568.688 3.735 1.000
85174.695 446568.594 3.839 1.000
85173.391 446567.750 4.425 1.000
85173.609 446567.688 4.626 1.000
85173.516 446567.500 4.847 1.000
85173.555 446567.438 4.949 1.000
85173.586 446567.344 5.055 1.000
85173.555 446567.281 5.166 1.000
85169.758 446564.156 7.726 1.000
85174.719 446565.438 8.188 1.000
85174.867 446564.875 9.042 1.000
85172.922 446563.875 9.536 1.000
85173.273 446563.938 9.598 1.000
85173.055 446563.750 9.744 1.000
85173.008 446563.156 10.554 1.000
85171.445 446562.469 10.800 1.000
85172.250 446562.656 10.906 1.000
85173.844 446563.094 10.990 1.000
85174.258 446562.719 11.725 1.000
85173.602 446562.250 12.074 1.000
85172.773 446567.688 4.472 1.000
85171.773 446567.312 4.524 1.000
85173.633 446567.750 4.746 1.000
85173.766 446567.656 4.949 1.000
85173.523 446567.469 5.074 1.000
85168.109 446565.125 5.886 1.000
85172.898 446566.688 5.874 1.000
85174.688 446565.344 8.529 1.000
85171.992 446563.625 9.675 1.000
85169.430 446562.531 10.032 1.000
85173.617 446563.594 10.464 1.000
85172.039 446562.875 10.712 1.000
85173.414 446562.750 11.532 1.000
85173.352 446562.531 11.775 1.000
85174.570 446568.938 3.770 1.000
85170.820 446567.531 4.036 1.000
85167.469 446565.844 4.883 1.000
85173.641 446567.844 4.868 1.000
85173.727 446567.781 4.970 1.000
85173.844 446567.688 5.174 1.000
85173.836 446567.594 5.282 1.000
85173.516 446567.312 5.517 1.000
85173.453 446567.219 5.629 1.000
85173.758 446564.625 9.324 1.000
85173.250 446563.844 10.187 1.000
85170.914 446562.812 10.541 1.000
85173.570 446563.812 10.363 1.000
85173.352 446563.375 10.857 1.000
85173.648 446563.094 11.380 1.000
85173.578 446562.812 11.742 1.000
85173.406 446561.875 12.942 1.000
85174.547 446569.062 3.786 1.000
85170.859 446567.688 4.050 1.000
85173.672 446568.594 4.032 1.000
85174.922 446568.812 4.288 1.000
85173.438 446567.906 4.895 1.000
85173.445 446567.844 5.001 1.000
85173.773 446567.812 5.192 1.000
85173.883 446567.688 5.396 1.000
85173.680 446567.531 5.518 1.000
85173.469 446567.375 5.643 1.000
85173.484 446567.312 5.745 1.000
85173.453 446567.219 5.858 1.000
85173.195 446565.531 8.069 1.000
85172.812 446565.188 8.333 1.000
85173.602 446564.875 9.132 1.000
85171.289 446563.906 9.442 1.000
85170.227 446563.469 9.585 1.000
85173.492 446564.094 10.158 1.000
85172.797 446563.438 10.727 1.000
85172.758 446563.344 10.844 1.000
85172.734 446563.250 10.966 1.000
85172.391 446563.031 11.140 1.000
85173.586 446562.969 11.749 1.000
85166.633 446567.750 2.378 1.000
85172.484 446568.969 3.248 1.000
85170.711 446567.562 4.407 1.000
85174.992 446568.812 4.507 1.000
85173.891 446567.750 5.520 1.000
85173.945 446567.688 5.624 1.000
85174.633 446565.125 9.446 1.000
85174.672 446565.062 9.548 1.000
85171.234 446563.125 10.747 1.000
85173.406 446563.781 10.755 1.000
85173.344 446563.000 11.801 1.000
85174.906 446563.625 11.630 1.000
85173.562 446562.938 11.991 1.000
85173.406 446562.188 12.959 1.000
85173.141 446569.250 3.359 1.000
85171.039 446568.438 3.540 1.000
85173.453 446567.188 6.327 1.000
85170.164 446565.125 7.756 1.000
85172.742 446564.562 9.618 1.000
85172.984 446564.594 9.698 1.000
85174.641 446565.031 9.793 1.000
85173.367 446564.156 10.435 1.000
85172.172 446563.656 10.621 1.000
85174.773 446564.594 10.436 1.000
85171.258 446563.094 11.000 1.000
85171.148 446562.969 11.137 1.000
85173.594 446562.844 12.348 1.000
85173.719 446562.562 12.792 1.000
85166.445 446567.062 3.724 1.000
85170.984 446568.500 3.671 1.000
85170.977 446568.406 3.781 1.000
85166.312 446566.750 4.083 1.000
85170.938 446563.625 10.356 1.000
85174.609 446564.938 10.143 1.000
85174.617 446564.844 10.255 1.000
85172.141 446563.469 11.103 1.000
85173.273 446563.781 11.148 1.000
85172.883 446563.281 11.681 1.000
85173.547 446562.812 12.605 1.000
85173.766 446562.750 12.792 1.000
85166.383 446568.031 2.581 1.000
85174.828 446565.000 10.345 1.000
85174.617 446564.812 10.491 1.000
85172.188 446563.719 11.000 1.000
85174.734 446564.625 10.807 1.000
85172.305 446563.594 11.212 1.000
85172.867 446563.500 11.580 1.000
85173.500 446562.844 12.742 1.000
85170.891 446568.594 3.947 1.000
85172.359 446564.188 10.642 1.000
85172.312 446564.094 10.768 1.000
85170.734 446563.344 11.134 1.000
85174.578 446564.719 10.848 1.000
85172.758 446563.844 11.271 1.000
85174.695 446564.281 11.502 1.000
85172.914 446562.906 12.640 1.000
85171.578 446563.656 11.258 1.000
85174.516 446564.656 11.107 1.000
85173.266 446564.031 11.434 1.000
85172.477 446563.625 11.688 1.000
85174.188 446564.281 11.502 1.000
85173.516 446565.750 9.384 1.000
85174.578 446564.562 11.452 1.000
85172.695 446563.688 11.904 1.000
85171.086 446562.906 12.310 1.000
85173.508 446562.438 13.972 1.000
85173.477 446563.844 12.241 1.000
85174.320 446563.375 13.229 1.000
85173.547 446562.594 13.981 1.000
85173.609 446562.531 14.086 1.000
85173.312 446562.312 14.267 1.000
85173.391 446562.281 14.371 1.000
85173.977 446567.250 7.945 1.000
85170.883 446568.031 5.850 1.000
85169.148 446567.438 5.978 1.000
85173.828 446567.312 7.985 1.000
85173.695 446565.938 9.867 1.000
85172.320 446565.375 10.069 1.000
85174.930 446566.250 9.906 1.000
85172.898 446565.188 10.552 1.000
85174.172 446565.562 10.571 1.000
85172.336 446562.875 13.558 1.000
85173.453 446563.188 13.559 1.000
85174.242 446563.375 13.626 1.000
85173.773 446567.344 8.126 1.000
85170.523 446565.906 8.851 1.000
85169.820 446564.281 10.817 1.000
85174.945 446566.250 10.141 1.000
85172.875 446565.188 10.803 1.000
85172.852 446565.094 10.922 1.000
85172.453 446563.000 13.674 1.000
85172.508 446562.938 13.779 1.000
85170.086 446568.438 5.407 1.000
85172.734 446569.219 5.344 1.000
85173.812 446567.344 8.363 1.000
85170.531 446565.906 9.107 1.000
85171.969 446565.125 10.744 1.000
85172.828 446565.062 11.174 1.000
85174.055 446563.750 13.470 1.000
85170.227 446568.375 5.759 1.000
85174.125 446563.906 13.470 1.000
85174.258 446563.906 13.559 1.000
85171.711 446571.250 2.563 1.000
85171.766 446571.188 2.670 1.000
85170.148 446568.500 5.791 1.000
85168.469 446565.156 9.775 1.000
85172.156 446571.500 2.581 1.000
85170.961 446570.938 2.930 1.000
85173.828 446567.375 8.966 1.000
85174.750 446567.656 8.953 1.000
85173.914 446567.344 9.065 1.000
85169.312 446565.469 9.915 1.000
85173.148 446569.062 6.578 1.000
85167.664 446565.094 10.038 1.000
85174.844 446567.656 9.170 1.000
85169.203 446564.688 11.386 1.000
85173.242 446568.969 7.130 1.000
85173.297 446568.906 7.234 1.000
85174.844 446566.750 10.812 1.000
85170.906 446570.281 4.631 1.000
85170.359 446570.031 4.770 1.000
85169.656 446567.750 7.738 1.000
85167.930 446564.250 11.988 1.000
85173.195 446565.938 11.557 1.000
85173.234 446565.875 11.663 1.000
85171.211 446570.656 4.422 1.000
85173.539 446569.250 7.249 1.000
85173.359 446569.125 7.374 1.000
85171.078 446565.500 11.593 1.000
85172.539 446564.906 12.956 1.000
85173.383 446570.469 5.699 1.000
85173.539 446569.375 7.273 1.000
85171.844 446568.562 7.775 1.000
85173.320 446565.094 13.166 1.000
85172.453 446564.750 13.343 1.000
85170.656 446569.812 5.816 1.000
85170.219 446569.594 5.959 1.000
85172.625 446569.125 7.499 1.000
85170.078 446568.281 7.764 1.000
85166.672 446566.719 8.716 1.000
85174.258 446566.156 12.205 1.000
85164.742 446567.375 7.368 1.000
85173.406 446569.250 7.760 1.000
85173.047 446566.219 11.886 1.000
85172.227 446565.000 13.306 1.000
85174.961 446566.000 12.863 1.000
85171.664 446564.688 13.539 1.000
85174.680 446565.344 13.713 1.000
85171.953 446564.219 14.310 1.000
85172.250 446570.406 5.961 1.000
85174.734 446570.781 6.281 1.000
85168.227 446568.188 7.653 1.000
85173.398 446569.312 7.888 1.000
85168.266 446567.375 8.816 1.000
85172.461 446564.469 14.330 1.000
85172.102 446564.156 14.647 1.000
85171.633 446570.625 5.594 1.000
85173.398 446569.281 8.117 1.000
85174.188 446569.312 8.347 1.000
85170.531 446568.000 8.905 1.000
85174.180 446565.156 14.188 1.000
85172.562 446564.500 14.553 1.000
85171.906 446564.219 14.701 1.000
85171.969 446564.062 14.925 1.000
85170.281 446570.281 5.822 1.000
85170.062 446569.500 6.838 1.000
85173.547 446569.906 7.479 1.000
85172.000 446569.406 7.642 1.000
85169.414 446568.438 8.146 1.000
85174.469 446565.469 14.020 1.000
85172.383 446564.625 14.487 1.000
85170.031 446569.625 6.857 1.000
85170.039 446569.562 6.969 1.000
85173.125 446570.906 6.280 1.000
85170.031 446569.688 6.987 1.000
85170.109 446568.000 9.351 1.000
85171.492 446564.719 14.466 1.000
85172.797 446564.969 14.530 1.000
85170.016 446569.625 7.232 1.000
85174.633 446570.094 8.144 1.000
85173.758 446565.500 14.321 1.000
85170.023 446569.750 7.252 1.000
85169.953 446569.656 7.367 1.000
85174.703 446570.156 8.256 1.000
85170.172 446568.219 9.489 1.000
85174.875 446565.875 14.312 1.000
85172.820 446565.000 14.903 1.000
85172.883 446564.938 15.004 1.000
85170.016 446569.812 7.386 1.000
85172.844 446570.406 7.432 1.000
85169.281 446569.344 7.801 1.000
85174.312 446569.688 8.963 1.000
85170.000 446569.844 7.522 1.000
85173.898 446570.781 7.445 1.000
85173.664 446570.625 7.578 1.000
85172.547 446570.281 7.698 1.000
85171.562 446570.000 7.804 1.000
85172.500 446566.812 12.570 1.000
85174.453 446566.188 14.098 1.000
85173.102 446564.844 15.572 1.000
85168.617 446569.688 7.458 1.000
85172.758 446570.688 7.376 1.000
85169.969 446569.844 7.662 1.000
85170.016 446569.781 7.771 1.000
85174.172 446570.969 7.439 1.000
85169.164 446569.469 7.971 1.000
85173.703 446570.750 7.594 1.000
85172.398 446570.344 7.735 1.000
85170.648 446569.750 8.039 1.000
85172.898 446569.438 9.192 1.000
85173.281 446570.656 7.772 1.000
85170.656 446569.875 8.062 1.000
85169.539 446567.906 10.475 1.000
85170.055 446569.875 8.040 1.000
85173.234 446570.750 7.799 1.000
85170.648 446569.969 8.086 1.000
85168.906 446569.375 8.396 1.000
85172.852 446569.562 9.355 1.000
85167.352 446565.938 12.764 1.000
85168.078 446572.438 3.968 1.000
85173.469 446571.875 6.435 1.000
85167.523 446570.125 7.070 1.000
85172.867 446569.594 9.482 1.000
85173.219 446569.562 9.653 1.000
85173.336 446569.219 10.176 1.000
85169.656 446568.000 10.738 1.000
85169.539 446566.062 13.467 1.000
85168.164 446572.750 3.773 1.000
85169.023 446572.875 3.853 1.000
85167.859 446572.500 4.006 1.000
85173.570 446571.938 6.557 1.000
85173.641 446571.906 6.655 1.000
85174.531 446570.156 9.380 1.000
85173.438 446569.812 9.535 1.000
85173.898 446569.594 10.006 1.000
85171.281 446568.719 10.403 1.000
85174.867 446567.844 12.766 1.000
85174.125 446567.562 12.916 1.000
85169.148 446565.781 13.928 1.000
85167.828 446572.625 4.040 1.000
85170.273 446573.125 4.047 1.000
85174.633 446570.219 9.497 1.000
85174.445 446569.719 10.161 1.000
85174.172 446569.250 10.739 1.000
85174.055 446565.719 15.678 1.000
85174.172 446565.438 16.116 1.000
85174.945 446565.688 16.025 1.000
85167.656 446572.781 3.967 1.000
85170.203 446573.219 4.079 1.000
85170.375 446573.188 4.181 1.000
85169.422 446572.969 4.224 1.000
85173.805 446572.062 6.793 1.000
85166.758 446569.875 7.808 1.000
85169.984 446569.906 8.719 1.000
85168.773 446569.219 9.324 1.000
85171.398 446568.688 10.881 1.000
85173.750 446569.125 10.941 1.000
85170.195 446567.969 11.536 1.000
85174.594 446566.062 15.562 1.000
85167.602 446572.875 3.991 1.000
85170.414 446573.469 3.985 1.000
85170.445 446573.406 4.089 1.000
85170.438 446573.312 4.197 1.000
85169.344 446573.062 4.248 1.000
85173.953 446572.156 6.900 1.000
85173.117 446571.688 7.297 1.000
85173.641 446571.750 7.350 1.000
85174.094 446571.219 8.240 1.000
85170.047 446570.031 8.726 1.000
85168.453 446568.594 10.309 1.000
85173.469 446570.000 9.811 1.000
85170.391 446573.562 4.008 1.000
85169.359 446573.188 4.269 1.000
85172.031 446569.719 9.927 1.000
85173.516 446569.969 10.033 1.000
85171.445 446568.844 11.018 1.000
85169.117 446568.094 11.396 1.000
85171.320 446568.719 11.151 1.000
85173.406 446569.000 11.354 1.000
85168.086 446572.969 4.346 1.000
85172.336 446570.562 9.027 1.000
85173.172 446569.906 10.208 1.000
85169.500 446568.094 11.700 1.000
85167.898 446567.562 11.969 1.000
85174.352 446569.438 11.207 1.000
85172.961 446567.875 13.007 1.000
85169.875 446569.938 9.363 1.000
85172.031 446570.344 9.409 1.000
85169.109 446569.062 10.380 1.000
85170.094 446568.219 11.844 1.000
85169.031 446567.906 12.026 1.000
85174.352 446569.375 11.434 1.000
85169.320 446573.562 4.227 1.000
85169.625 446573.562 4.317 1.000
85172.664 446573.688 5.005 1.000
85170.438 446573.156 5.142 1.000
85172.641 446571.688 7.842 1.000
85167.992 446570.312 8.473 1.000
85171.086 446568.812 11.465 1.000
85174.328 446569.406 11.564 1.000
85172.047 446568.656 11.976 1.000
85167.586 446572.500 5.458 1.000
85167.836 446570.469 8.398 1.000
85172.422 446570.594 9.507 1.000
85169.844 446569.844 9.865 1.000
85171.695 446569.438 10.935 1.000
85170.055 446568.281 12.126 1.000
85171.734 446568.750 11.936 1.000
85173.961 446567.188 14.758 1.000
85167.016 446572.469 5.520 1.000
85169.891 446569.875 9.995 1.000
85171.844 446570.375 9.825 1.000
85173.633 446570.438 10.210 1.000
85169.055 446569.062 10.916 1.000
85173.188 446570.000 10.713 1.000
85174.070 446569.688 11.433 1.000
85172.977 446569.250 11.735 1.000
85173.250 446569.188 11.909 1.000
85169.914 446568.094 12.519 1.000
85172.109 446567.781 13.591 1.000
85174.844 446566.844 15.690 1.000
85170.008 446568.312 12.401 1.000
85174.312 446569.625 11.730 1.000
85168.812 446573.562 4.792 1.000
85167.891 446572.812 5.628 1.000
85169.000 446569.094 11.201 1.000
85173.578 446570.344 10.687 1.000
85168.641 446568.812 11.490 1.000
85169.133 446573.906 4.576 1.000
85167.641 446571.906 7.024 1.000
85172.086 446572.875 6.841 1.000
85169.484 446570.562 9.432 1.000
85170.008 446569.906 10.492 1.000
85173.016 446569.719 11.562 1.000
85170.711 446573.688 5.485 1.000
85174.125 446573.844 6.167 1.000
85168.562 446572.406 6.746 1.000
85172.734 446573.125 6.804 1.000
85172.734 446573.062 6.910 1.000
85169.852 446568.844 12.141 1.000
85174.328 446566.500 16.685 1.000
85173.961 446573.875 6.207 1.000
85174.227 446573.875 6.289 1.000
85173.953 446573.750 6.411 1.000
85172.297 446573.344 6.557 1.000
85168.898 446572.406 6.968 1.000
85168.508 446570.406 9.729 1.000
85174.898 446567.438 15.643 1.000
85171.930 446573.062 7.040 1.000
85173.094 446570.281 11.291 1.000
85173.922 446570.062 11.798 1.000
85171.352 446574.125 5.534 1.000
85172.492 446573.344 6.920 1.000
85172.469 446573.281 7.024 1.000
85171.875 446572.812 7.508 1.000
85171.484 446568.469 13.642 1.000
85174.984 446568.062 15.114 1.000
85170.203 446570.719 10.260 1.000
85172.922 446569.969 12.035 1.000
85170.078 446569.094 12.559 1.000
85171.461 446573.062 7.382 1.000
85171.867 446572.875 7.767 1.000
85173.555 446570.344 11.823 1.000
85169.305 446568.969 12.718 1.000
85170.867 446574.219 5.749 1.000
85171.828 446573.031 7.688 1.000
85169.078 446570.531 10.583 1.000
85169.758 446570.562 10.706 1.000
85172.219 446572.938 8.099 1.000
85173.758 446572.312 9.384 1.000
85170.289 446570.812 10.651 1.000
85171.789 446568.812 13.889 1.000
85171.102 446574.406 5.890 1.000
85172.336 446573.281 7.790 1.000
85171.820 446572.938 8.167 1.000
85170.281 446570.938 10.810 1.000
85169.727 446570.688 11.012 1.000
85171.625 446573.062 8.235 1.000
85171.883 446572.906 8.526 1.000
85172.953 446572.125 9.881 1.000
85169.656 446570.688 11.159 1.000
85168.453 446570.375 11.352 1.000
85170.578 446570.875 11.119 1.000
85169.984 446570.812 11.234 1.000
85170.578 446570.906 11.250 1.000
85170.297 446570.125 12.318 1.000
85171.820 446573.156 8.469 1.000
85172.750 446572.062 10.270 1.000
85171.094 446571.594 10.523 1.000
85169.969 446570.906 11.263 1.000
85171.852 446573.094 8.706 1.000
85171.891 446573.031 8.809 1.000
85169.641 446570.906 11.342 1.000
85169.531 446570.719 11.588 1.000
85172.695 446574.000 7.783 1.000
85170.258 446571.188 11.264 1.000
85170.289 446570.938 11.598 1.000
85169.531 446570.844 11.752 1.000
85170.492 446571.031 11.703 1.000
85170.234 446570.812 12.107 1.000
85170.672 446571.250 11.714 1.000
85174.906 446567.469 15.921 1.000
85174.961 446567.438 15.847 1.000
85174.938 446567.406 15.821 1.000
85174.945 446567.344 15.773 1.000
85174.867 446567.312 15.877 1.000
85174.969 446567.812 15.089 1.000
85173.188 446572.125 10.675 1.000
85174.016 446570.781 11.834 1.000
85174.969 446567.812 15.020 1.000
85174.930 446567.312 15.683 1.000
85173.227 446572.000 10.735 1.000
85174.008 446570.719 11.828 1.000
85174.969 446567.875 14.862 1.000
85173.008 446572.188 10.563 1.000
85173.180 446572.031 10.660 1.000
85173.188 446572.000 10.698 1.000
85173.172 446571.969 10.746 1.000
85173.328 446570.906 12.018 1.000
85173.797 446570.781 11.831 1.000
85174.969 446567.375 15.418 1.000
85174.914 446567.312 15.551 1.000
85173.477 446572.219 10.072 1.000
85173.570 446572.188 10.075 1.000
85173.125 446572.062 10.543 1.000
85173.148 446572.031 10.577 1.000
85173.461 446570.844 11.895 1.000
85173.586 446570.812 11.872 1.000
85173.906 446570.719 11.761 1.000
85173.422 446572.688 9.436 1.000
85173.242 446572.344 10.030 1.000
85173.008 446572.375 10.165 1.000
85173.164 446572.062 10.430 1.000
85173.180 446572.031 10.465 1.000
85173.398 446570.844 11.862 1.000
85174.227 446570.125 12.192 1.000
85174.547 446566.375 16.885 1.000
85173.430 446572.656 9.381 1.000
85173.203 446572.531 9.709 1.000
85173.844 446572.312 9.504 1.000
85173.250 446572.312 9.975 1.000
85173.266 446572.281 10.010 1.000
85173.672 446571.906 10.166 1.000
85173.492 446570.781 11.800 1.000
85173.734 446570.688 11.724 1.000
85173.875 446570.562 11.777 1.000
85174.500 446566.375 16.832 1.000
85174.922 446566.188 16.754 1.000
85173.531 446573.625 7.952 1.000
85173.422 446572.625 9.333 1.000
85173.086 446572.562 9.701 1.000
85173.844 446572.312 9.452 1.000
85173.234 446572.281 9.928 1.000
85172.812 446572.375 10.135 1.000
85172.766 446572.344 10.194 1.000
85173.500 446572.125 9.942 1.000
85173.477 446572.094 9.994 1.000
85173.070 446572.094 10.319 1.000
85173.336 446571.969 10.249 1.000
85173.102 446572.031 10.388 1.000
85173.398 446570.781 11.784 1.000
85173.531 446570.719 11.761 1.000
85173.867 446570.625 11.640 1.000
85174.578 446569.906 12.049 1.000
85174.430 446566.406 16.755 1.000
85174.508 446566.375 16.744 1.000
85174.195 446574.125 6.718 1.000
85173.852 446572.250 9.439 1.000
85172.938 446572.312 10.034 1.000
85173.539 446572.062 9.916 1.000
85173.062 446572.062 10.268 1.000
85173.648 446571.875 10.071 1.000
85173.359 446571.875 10.312 1.000
85173.578 446570.688 11.682 1.000
85173.711 446570.625 11.655 1.000
85173.812 446570.594 11.648 1.000
85173.852 446570.531 11.670 1.000
85173.906 446570.500 11.683 1.000
85172.828 446570.719 12.214 1.000
85173.930 446570.469 11.712 1.000
85174.188 446570.031 12.071 1.000
85174.586 446569.875 11.984 1.000
85172.828 446574.000 7.836 1.000
85173.141 446573.656 8.021 1.000
85173.492 446572.531 9.249 1.000
85173.719 446572.344 9.321 1.000
85173.805 446572.250 9.367 1.000
85173.016 446572.344 9.869 1.000
85173.430 446572.156 9.788 1.000
85172.836 446572.250 10.102 1.000
85173.484 446572.062 9.883 1.000
85173.062 446572.031 10.215 1.000
85173.648 446571.844 10.014 1.000
85173.266 446571.906 10.253 1.000
85173.297 446571.844 10.281 1.000
85173.594 446570.656 11.612 1.000
85173.758 446570.562 11.612 1.000
85174.250 446570.031 11.979 1.000
85174.445 446566.375 16.619 1.000
85174.586 446566.312 16.561 1.000
85174.469 446573.906 6.639 1.000
85173.383 446573.562 7.898 1.000
85173.430 446572.531 9.216 1.000
85172.867 446572.656 9.465 1.000
85173.570 446572.438 9.244 1.000
85172.727 446572.656 9.597 1.000
85172.625 446572.625 9.677 1.000
85173.688 446572.312 9.318 1.000
85172.961 446572.312 9.875 1.000
85173.375 446572.031 9.911 1.000
85173.039 446572.062 10.126 1.000
85173.094 446572.000 10.146 1.000
85173.617 446571.844 9.972 1.000
85173.164 446571.938 10.197 1.000
85173.688 446571.750 10.023 1.000
85174.125 446570.875 10.857 1.000
85173.641 446570.656 11.526 1.000
85173.508 446570.656 11.629 1.000
85172.828 446570.656 12.128 1.000
85172.992 446570.594 12.091 1.000
85173.570 446570.344 11.970 1.000
85172.812 446570.469 12.390 1.000
85174.000 446570.062 11.997 1.000
85174.297 446570.000 11.887 1.000
85174.203 446569.969 11.975 1.000
85174.195 446569.688 12.345 1.000
85174.336 446566.469 16.469 1.000
85174.398 446566.375 16.563 1.000
85174.430 446566.312 16.593 1.000
85174.828 446566.094 16.574 1.000
85174.203 446574.031 6.594 1.000
85174.359 446573.938 6.590 1.000
85174.539 446573.844 6.580 1.000
85172.828 446573.906 7.783 1.000
85173.172 446573.594 7.919 1.000
85173.352 446573.500 7.903 1.000
85173.352 446573.500 7.943 1.000
85173.336 446573.469 7.986 1.000
85173.281 446573.406 8.082 1.000
85172.875 446572.625 9.411 1.000
85173.492 446572.438 9.224 1.000
85172.703 446572.625 9.559 1.000
85173.695 446572.312 9.228 1.000
85173.703 446572.281 9.264 1.000
85172.930 446572.281 9.837 1.000
85173.328 446572.125 9.760 1.000
85173.172 446572.062 9.942 1.000
85173.031 446572.062 10.040 1.000
85173.023 446572.031 10.082 1.000
85173.078 446572.000 10.099 1.000
85173.602 446571.812 9.928 1.000
85172.914 446571.906 10.328 1.000
85172.922 446571.875 10.367 1.000
85172.898 446571.844 10.417 1.000
85172.875 446571.844 10.470 1.000
85172.844 446571.812 10.524 1.000
85174.117 446570.844 10.844 1.000
85173.641 446570.594 11.509 1.000
85173.367 446570.625 11.682 1.000
85173.289 446570.594 11.762 1.000
85173.547 446570.344 11.925 1.000
85173.000 446570.375 12.280 1.000
85173.945 446570.031 12.009 1.000
85174.281 446569.938 11.875 1.000
85174.297 446569.906 11.910 1.000
85174.375 446569.875 11.909 1.000
85174.664 446566.469 16.149 1.000
85174.656 446566.375 16.296 1.000
85174.430 446566.344 16.508 1.000
85174.539 446566.281 16.478 1.000
85174.547 446566.250 16.520 1.000
85174.555 446566.219 16.560 1.000
85174.898 446566.062 16.488 1.000
85174.844 446565.938 16.727 1.000
85174.445 446573.875 6.530 1.000
85174.422 446573.844 6.571 1.000
85173.305 446573.531 7.836 1.000
85172.023 446573.344 9.053 1.000
85173.445 446572.438 9.156 1.000
85173.648 446572.312 9.198 1.000
85173.828 446572.094 9.321 1.000
85173.141 446572.250 9.666 1.000
85172.930 446572.250 9.787 1.000
85173.500 446572.000 9.683 1.000
85173.453 446571.969 9.780 1.000
85173.203 446572.000 9.919 1.000
85173.031 446572.031 10.027 1.000
85173.523 446571.812 9.907 1.000
85173.555 446571.781 9.936 1.000
85173.625 446570.562 11.504 1.000
85173.656 446570.531 11.527 1.000
85172.844 446570.594 12.048 1.000
85172.883 446570.562 12.072 1.000
85172.828 446570.438 12.267 1.000
85173.609 446570.250 11.915 1.000
85173.609 446570.219 11.958 1.000
85172.773 446570.375 12.378 1.000
85172.695 446570.375 12.462 1.000
85174.008 446570.031 11.920 1.000
85174.227 446569.938 11.848 1.000
85174.484 446569.844 11.795 1.000
85174.891 446569.594 11.815 1.000
85174.688 446566.438 16.099 1.000
85174.492 446566.312 16.431 1.000
85174.453 446566.219 16.556 1.000
85174.844 446566.000 16.548 1.000
85174.141 446574.000 6.534 1.000
85174.258 446573.906 6.542 1.000
85174.008 446573.969 6.642 1.000
85173.148 446573.812 7.529 1.000
85172.836 446573.812 7.739 1.000
85173.430 446573.531 7.680 1.000
85173.148 446573.562 7.841 1.000
85173.148 446573.531 7.882 1.000
85172.000 446573.312 9.018 1.000
85172.711 446572.531 9.540 1.000
85172.703 446572.500 9.586 1.000
85172.727 446572.438 9.617 1.000
85172.703 446572.438 9.667 1.000
85172.938 446572.250 9.739 1.000
85173.062 446572.125 9.808 1.000
85173.555 446571.938 9.653 1.000
85173.195 446572.000 9.835 1.000
85173.023 446572.031 9.945 1.000
85173.500 446571.875 9.793 1.000
85173.484 446571.844 9.839 1.000
85173.453 446571.688 10.048 1.000
85173.453 446571.688 10.088 1.000
85174.078 446570.812 10.757 1.000
85173.602 446570.500 11.499 1.000
85172.898 446570.531 12.007 1.000
85173.148 446570.312 12.093 1.000
85172.914 446570.344 12.252 1.000
85174.078 446569.969 11.864 1.000
85174.258 446569.906 11.814 1.000
85174.438 446569.844 11.760 1.000
85174.750 446568.156 13.737 1.000
85174.914 446567.344 14.651 1.000
85174.938 446567.312 14.683 1.000
85174.703 446566.375 16.104 1.000
85174.508 446566.281 16.343 1.000
85174.992 446566.156 16.164 1.000
85174.648 446565.969 16.666 1.000
85174.391 446573.844 6.426 1.000
85174.109 446573.938 6.536 1.000
85173.156 446573.750 7.478 1.000
85172.805 446573.781 7.738 1.000
85171.992 446573.312 8.966 1.000
85173.352 446572.719 8.701 1.000
85173.406 446572.688 8.718 1.000
85173.422 446572.375 9.103 1.000
85173.508 446572.312 9.111 1.000
85173.062 446572.188 9.633 1.000
85173.180 446572.094 9.667 1.000
85173.055 446572.094 9.753 1.000
85173.258 446572.000 9.714 1.000
85173.414 446571.938 9.691 1.000
85173.461 446571.875 9.713 1.000
85173.891 446570.875 10.704 1.000
85173.555 446570.500 11.459 1.000
85173.867 446570.406 11.348 1.000
85173.492 446570.250 11.815 1.000
85172.883 446570.344 12.159 1.000
85173.281 446570.250 12.002 1.000
85173.289 446570.219 12.039 1.000
85174.047 446569.938 11.816 1.000
85174.438 446569.625 11.931 1.000
85174.773 446568.188 13.560 1.000
85174.750 446568.094 13.701 1.000
85174.992 446567.219 14.645 1.000
85174.766 446566.562 15.695 1.000
85174.531 446566.312 16.188 1.000
85174.602 446565.969 16.606 1.000
85174.547 446565.938 16.699 1.000
85174.547 446565.875 16.747 1.000
85174.305 446573.844 6.404 1.000
85173.156 446573.719 7.429 1.000
85172.805 446573.750 7.688 1.000
85172.703 446573.750 7.759 1.000
85173.195 446573.500 7.691 1.000
85171.969 446573.281 8.920 1.000
85173.391 446572.344 9.061 1.000
85172.242 446572.688 9.481 1.000
85173.039 446572.438 9.229 1.000
85173.008 446572.094 9.678 1.000
85173.086 446572.062 9.687 1.000
85173.406 446571.938 9.601 1.000
85172.984 446571.969 9.884 1.000
85173.180 446571.812 9.928 1.000
85173.648 446571.656 9.777 1.000
85173.203 446571.750 9.996 1.000
85173.938 446570.938 10.507 1.000
85173.891 446570.812 10.684 1.000
85174.031 446570.750 10.657 1.000
85170.352 446571.500 12.474 1.000
85173.742 446570.688 10.987 1.000
85173.852 446570.594 11.013 1.000
85174.344 446570.312 11.015 1.000
85173.453 446570.500 11.445 1.000
85173.797 446570.406 11.317 1.000
85172.867 446570.469 11.935 1.000
85173.805 446570.250 11.512 1.000
85173.453 446570.250 11.766 1.000
85173.000 446570.312 12.036 1.000
85173.234 446570.219 11.958 1.000
85173.422 446570.156 11.905 1.000
85174.312 446569.781 11.733 1.000
85174.336 446569.344 12.278 1.000
85174.422 446569.281 12.309 1.000
85174.570 446568.125 13.696 1.000
85174.172 446566.375 16.269 1.000
85174.594 446566.250 16.144 1.000
85174.602 446565.969 16.514 1.000
85174.938 446565.719 16.588 1.000
85174.141 446573.906 6.364 1.000
85174.344 446573.812 6.352 1.000
85174.328 446573.719 6.465 1.000
85172.766 446573.688 7.691 1.000
85173.156 446573.500 7.654 1.000
85171.961 446573.250 8.869 1.000
85173.305 446572.469 8.883 1.000
85173.383 446572.312 9.009 1.000
85172.773 446572.469 9.271 1.000
85172.344 446572.438 9.632 1.000
85172.977 446572.156 9.552 1.000
85172.828 446572.156 9.649 1.000
85172.156 446572.344 9.910 1.000
85173.312 446572.000 9.503 1.000
85173.344 446571.938 9.529 1.000
85173.383 446571.906 9.552 1.000
85173.508 446571.844 9.542 1.000
85173.578 446571.750 9.593 1.000
85172.984 446571.906 9.866 1.000
85173.664 446571.656 9.673 1.000
85173.938 446570.906 10.444 1.000
85170.664 446571.375 12.307 1.000
85174.141 446570.312 11.049 1.000
85173.000 446570.406 11.800 1.000
85173.789 446570.219 11.455 1.000
85172.844 446570.375 11.960 1.000
85172.883 446570.344 11.982 1.000
85172.945 446570.281 11.992 1.000
85173.164 446570.219 11.927 1.000
85174.094 446569.844 11.700 1.000
85174.297 446569.719 11.715 1.000
85174.773 446569.344 11.854 1.000
85174.336 446569.281 12.245 1.000
85174.727 446568.219 13.356 1.000
85174.836 446568.000 13.576 1.000
85174.688 446567.969 13.709 1.000
85174.953 446567.531 14.085 1.000
85174.297 446566.344 16.133 1.000
85174.578 446566.312 15.975 1.000
85174.539 446566.250 16.097 1.000
85174.711 446565.938 16.338 1.000
85174.852 446565.656 16.609 1.000
85174.172 446573.844 6.349 1.000
85174.062 446573.844 6.412 1.000
85173.117 446573.656 7.383 1.000
85173.148 446573.625 7.413 1.000
85172.859 446573.625 7.614 1.000
85172.891 446573.562 7.681 1.000
85171.758 446573.250 8.922 1.000
85172.766 446572.750 8.821 1.000
85173.562 446572.438 8.623 1.000
85173.375 446572.375 8.840 1.000
85173.812 446572.219 8.722 1.000
85173.391 446572.281 8.950 1.000
85172.773 446572.438 9.215 1.000
85173.016 446572.188 9.361 1.000
85172.938 446572.188 9.429 1.000
85172.891 446572.156 9.527 1.000
85173.336 446571.938 9.474 1.000
85173.391 446571.875 9.491 1.000
85173.555 446571.750 9.545 1.000
85173.578 446571.719 9.573 1.000
85173.602 446571.688 9.600 1.000
85170.617 446571.719 11.808 1.000
85173.969 446570.812 10.444 1.000
85173.984 446570.688 10.592 1.000
85174.008 446570.656 10.622 1.000
85171.805 446571.031 11.799 1.000
85171.805 446571.000 11.840 1.000
85171.969 446570.938 11.808 1.000
85172.906 446570.562 11.573 1.000
85173.453 446570.406 11.353 1.000
85173.703 446570.344 11.271 1.000
85173.188 446570.406 11.559 1.000
85170.906 446570.844 12.709 1.000
85172.898 446570.375 11.823 1.000
85173.773 446570.156 11.435 1.000
85173.820 446570.125 11.454 1.000
85173.133 446570.281 11.791 1.000
85172.852 446570.250 12.014 1.000
85172.875 446570.219 12.045 1.000
85174.656 446569.844 11.192 1.000
85174.102 446569.812 11.668 1.000
85173.609 446569.812 12.039 1.000
85173.281 446569.844 12.251 1.000
85174.148 446569.469 12.077 1.000
85174.555 446569.344 11.936 1.000
85174.242 446569.344 12.148 1.000
85173.695 446569.375 12.524 1.000
85174.406 446569.219 12.175 1.000
85174.367 446569.219 12.236 1.000
85174.352 446569.188 12.286 1.000
85174.539 446568.000 13.685 1.000
85174.695 446567.969 13.626 1.000
85174.531 446566.281 15.961 1.000
85174.570 446566.219 15.983 1.000
85174.508 446566.125 16.170 1.000
85174.711 446565.938 16.243 1.000
85174.875 446565.875 16.216 1.000
85174.758 446565.812 16.397 1.000
85174.203 446573.781 6.293 1.000
85174.117 446573.750 6.426 1.000
85173.984 446573.750 6.497 1.000
85172.531 446573.406 8.053 1.000
85171.930 446573.188 8.809 1.000
85173.227 446572.719 8.415 1.000
85172.875 446572.688 8.730 1.000
85173.648 446572.312 8.650 1.000
85173.711 446572.250 8.666 1.000
85173.758 446572.219 8.687 1.000
85173.328 446572.281 8.918 1.000
85173.312 446572.250 8.962 1.000
85173.445 446572.188 8.951 1.000
85172.961 446572.156 9.364 1.000
85172.242 446572.344 9.675 1.000
85173.273 446571.938 9.403 1.000
85171.461 446571.938 10.775 1.000
85171.531 446571.875 10.828 1.000
85170.625 446571.688 11.740 1.000
85170.711 446571.625 11.745 1.000
85173.938 446570.844 10.360 1.000
85170.133 446571.656 12.140 1.000
85173.734 446570.531 10.915 1.000
85173.891 446570.469 10.882 1.000
85171.898 446570.906 11.817 1.000
85173.789 446570.438 10.970 1.000
85171.898 446570.875 11.859 1.000
85173.383 446570.438 11.282 1.000
85170.977 446570.812 12.605 1.000
85172.867 446570.344 11.815 1.000
85173.836 446570.094 11.378 1.000
85174.039 446570.031 11.316 1.000
85172.938 446570.219 11.902 1.000
85174.586 446569.844 11.163 1.000
85172.734 446570.219 12.088 1.000
85174.109 446569.750 11.632 1.000
85173.156 446569.906 12.161 1.000
85174.047 446569.719 11.745 1.000
85174.078 446569.656 11.766 1.000
85174.148 446569.406 12.046 1.000
85174.695 446569.250 11.831 1.000
85174.633 446569.219 11.942 1.000
85173.680 446569.344 12.502 1.000
85173.805 446569.281 12.476 1.000
85174.312 446569.188 12.236 1.000
85174.719 446568.125 13.288 1.000
85174.672 446568.031 13.443 1.000
85173.711 446567.219 15.227 1.000
85174.109 446567.062 15.133 1.000
85174.625 446566.438 15.575 1.000
85174.594 446566.188 15.918 1.000
85174.234 446566.156 16.232 1.000
85174.711 446565.906 16.198 1.000
85174.719 446565.875 16.240 1.000
85174.703 446565.812 16.349 1.000
85174.641 446565.625 16.632 1.000
85174.219 446573.750 6.246 1.000
85174.070 446573.719 6.392 1.000
85174.086 446573.688 6.425 1.000
85173.961 446573.719 6.492 1.000
85174.023 446573.656 6.515 1.000
85173.953 446573.656 6.569 1.000
85172.773 446573.594 7.536 1.000
85173.062 446573.469 7.492 1.000
85172.508 446573.375 8.007 1.000
85172.461 446573.375 8.063 1.000
85172.211 446573.156 8.543 1.000
85173.344 446572.500 8.554 1.000
85173.422 446572.438 8.562 1.000
85173.664 446572.250 8.628 1.000
85173.305 446572.312 8.796 1.000
85173.297 446572.281 8.875 1.000
85173.344 446572.219 8.897 1.000
85172.352 446572.531 9.255 1.000
85173.414 446572.188 8.910 1.000
85172.641 446572.344 9.270 1.000
85172.195 446572.281 9.678 1.000
85173.328 446571.938 9.287 1.000
85172.367 446572.219 9.653 1.000
85174.844 446571.469 8.743 1.000
85173.234 446571.938 9.361 1.000
85172.016 446572.188 9.952 1.000
85170.727 446572.469 10.534 1.000
85171.508 446571.812 10.824 1.000
85171.547 446571.781 10.847 1.000
85170.617 446571.688 11.678 1.000
85170.672 446571.625 11.701 1.000
85169.820 446571.750 12.166 1.000
85170.062 446571.656 12.106 1.000
85170.320 446571.406 12.263 1.000
85173.750 446570.469 10.886 1.000
85171.914 446570.844 11.787 1.000
85171.953 446570.812 11.810 1.000
85171.906 446570.781 11.875 1.000
85173.531 446570.375 11.186 1.000
85170.945 446570.812 12.551 1.000
85173.477 446570.156 11.491 1.000
85172.969 446570.219 11.777 1.000
85171.023 446570.625 12.738 1.000
85174.008 446570.000 11.305 1.000
85174.422 446569.875 11.141 1.000
85172.922 446570.125 11.965 1.000
85172.664 446570.125 12.136 1.000
85172.914 446570.031 12.095 1.000
85174.141 446569.688 11.591 1.000
85173.625 446569.500 12.257 1.000
85174.758 446569.219 11.732 1.000
85172.922 446569.500 12.760 1.000
85173.867 446568.875 12.861 1.000
85173.594 446568.469 13.603 1.000
85174.672 446568.094 13.287 1.000
85174.828 446568.000 13.309 1.000
85174.547 446567.906 13.612 1.000
85174.930 446567.719 13.573 1.000
85174.891 446566.594 15.083 1.000
85174.781 446566.406 15.427 1.000
85174.711 446565.938 16.068 1.000
85174.562 446565.906 16.229 1.000
85174.727 446565.656 16.426 1.000
85174.234 446573.688 6.236 1.000
85174.242 446573.656 6.271 1.000
85173.273 446573.531 7.155 1.000
85172.898 446573.531 7.454 1.000
85173.023 446573.438 7.455 1.000
85172.164 446573.125 8.504 1.000
85171.891 446573.125 8.716 1.000
85172.766 446572.656 8.700 1.000
85173.359 446572.438 8.533 1.000
85173.156 446572.406 8.719 1.000
85173.289 446572.281 8.789 1.000
85173.266 446572.250 8.835 1.000
85172.820 446572.281 9.110 1.000
85173.125 446572.188 9.038 1.000
85172.914 446572.188 9.194 1.000
85172.945 446572.125 9.221 1.000
85172.906 446572.062 9.354 1.000
85172.289 446572.219 9.626 1.000
85172.312 446572.156 9.660 1.000
85174.992 446571.375 8.671 1.000
85173.109 446571.875 9.431 1.000
85172.156 446572.094 9.880 1.000
85170.938 446572.406 10.394 1.000
85173.102 446571.750 9.589 1.000
85173.094 446571.750 9.632 1.000
85173.086 446571.719 9.674 1.000
85173.086 446571.688 9.713 1.000
85173.102 446571.656 9.748 1.000
85173.117 446571.625 9.779 1.000
85173.117 446571.594 9.818 1.000
85171.445 446571.875 10.705 1.000
85171.484 446571.844 10.729 1.000
85170.648 446571.625 11.647 1.000
85169.805 446571.750 12.112 1.000
85170.039 446571.656 12.052 1.000
85170.977 446571.344 11.768 1.000
85170.445 446571.469 12.007 1.000
85173.609 446570.688 10.619 1.000
85170.492 446571.406 12.030 1.000
85170.930 446571.062 12.143 1.000
85173.820 446570.406 10.832 1.000
85171.906 446570.781 11.769 1.000
85173.844 446570.344 10.897 1.000
85173.336 446570.375 11.217 1.000
85174.148 446570.156 10.910 1.000
85170.688 446570.875 12.567 1.000
85173.078 446570.312 11.502 1.000
85173.328 446570.219 11.461 1.000
85170.992 446570.688 12.598 1.000
85171.000 446570.625 12.685 1.000
85172.961 446570.188 11.762 1.000
85174.203 446569.906 11.187 1.000
85174.484 446569.812 11.086 1.000
85173.812 446569.938 11.460 1.000
85172.953 446569.969 12.051 1.000
85173.336 446569.844 11.942 1.000
85173.469 446569.781 11.912 1.000
85174.609 446569.344 11.595 1.000
85173.688 446569.438 12.203 1.000
85174.141 446569.312 12.000 1.000
85173.562 446569.156 12.637 1.000
85174.773 446568.844 12.124 1.000
85174.969 446568.812 12.055 1.000
85174.969 446568.781 12.091 1.000
85174.984 446568.750 12.124 1.000
85174.969 446568.719 12.168 1.000
85173.781 446568.875 12.844 1.000
85173.859 446568.844 12.842 1.000
85173.844 446568.812 12.889 1.000
85174.758 446568.000 13.241 1.000
85174.680 446567.906 13.452 1.000
85174.602 446567.844 13.584 1.000
85174.570 446567.812 13.645 1.000
85173.844 446567.188 15.023 1.000
85174.008 446567.094 15.000 1.000
85174.531 446566.344 15.614 1.000
85174.828 446565.969 15.846 1.000
85174.734 446565.938 15.968 1.000
85174.625 446565.844 16.184 1.000
85174.883 446565.594 16.316 1.000
85174.148 446573.688 6.208 1.000
85173.000 446573.656 7.102 1.000
85173.000 446573.469 7.334 1.000
85172.922 446573.469 7.394 1.000
85172.992 446573.406 7.410 1.000
85172.477 446573.312 7.954 1.000
85172.508 446573.250 7.982 1.000
85172.062 446573.156 8.483 1.000
85171.914 446573.031 8.732 1.000
85171.875 446573.031 8.787 1.000
85172.766 446572.594 8.681 1.000
85172.305 446572.469 9.200 1.000
85172.984 446572.219 8.993 1.000
85172.938 446572.156 9.126 1.000
85173.148 446572.000 9.164 1.000
85173.117 446571.938 9.253 1.000
85172.828 446572.000 9.401 1.000
85170.852 446572.406 10.367 1.000
85171.453 446571.812 10.679 1.000
85171.250 446571.844 10.803 1.000
85169.766 446571.750 12.059 1.000
85173.281 446570.844 10.547 1.000
85170.031 446571.625 11.988 1.000
85170.023 446571.594 12.035 1.000
85171.070 446571.312 11.613 1.000
85170.156 446571.500 12.067 1.000
85173.641 446570.625 10.579 1.000
85170.531 446571.344 11.986 1.000
85170.945 446571.188 11.888 1.000
85173.688 446570.344 10.907 1.000
85171.883 446570.750 11.753 1.000
85173.414 446570.281 11.193 1.000
85174.078 446570.125 10.915 1.000
85173.195 446570.188 11.495 1.000
85173.281 446570.125 11.494 1.000
85172.992 446570.156 11.677 1.000
85173.867 446569.938 11.286 1.000
85174.422 446569.812 11.050 1.000
85173.719 446569.875 11.516 1.000
85173.281 446569.781 11.937 1.000
85173.305 446569.312 12.536 1.000
85174.250 446569.125 12.066 1.000
85174.656 446568.844 12.117 1.000
85174.656 446568.812 12.152 1.000
85173.812 446568.844 12.790 1.000
85173.328 446568.875 13.104 1.000
85174.773 446567.938 13.234 1.000
85174.594 446567.875 13.431 1.000
85174.867 446567.812 13.339 1.000
85174.500 446567.750 13.691 1.000
85174.883 446567.469 13.779 1.000
85174.711 446567.344 14.057 1.000
85173.867 446567.125 14.966 1.000
85173.938 446567.094 14.960 1.000
85174.961 446566.438 15.035 1.000
85174.688 446566.312 15.414 1.000
85174.711 446565.969 15.844 1.000
85174.695 446573.781 5.568 1.000
85174.703 446573.750 5.601 1.000
85174.719 446573.719 5.633 1.000
85173.961 446573.625 6.313 1.000
85173.047 446573.562 7.073 1.000
85173.250 446573.438 7.093 1.000
85172.961 446573.406 7.365 1.000
85172.977 446573.344 7.438 1.000
85173.094 446573.281 7.442 1.000
85172.453 446573.250 7.941 1.000
85172.930 446572.812 8.141 1.000
85171.969 446573.125 8.493 1.000
85172.031 446573.062 8.511 1.000
85171.898 446573.062 8.594 1.000
85173.219 446572.562 8.276 1.000
85173.242 446572.531 8.305 1.000
85173.633 446572.344 8.247 1.000
85172.805 446572.531 8.607 1.000
85173.320 446572.344 8.467 1.000
85173.438 446572.250 8.504 1.000
85173.016 446572.188 8.918 1.000
85172.883 446572.188 9.005 1.000
85172.922 446572.156 9.031 1.000
85172.914 446572.125 9.073 1.000
85172.484 446572.219 9.268 1.000
85173.023 446572.031 9.109 1.000
85174.969 446571.281 8.633 1.000
85170.719 446572.406 10.349 1.000
85171.305 446571.781 10.710 1.000
85171.555 446571.688 10.647 1.000
85171.031 446571.812 10.908 1.000
85169.883 446571.906 11.657 1.000
85169.656 446571.750 12.028 1.000
85173.680 446570.750 10.296 1.000
85173.844 446570.656 10.264 1.000
85171.125 446571.281 11.511 1.000
85173.586 446570.656 10.456 1.000
85170.453 446571.406 11.857 1.000
85170.320 446571.406 11.962 1.000
85173.797 446570.500 10.515 1.000
85173.664 446570.312 10.844 1.000
85173.641 446570.312 10.892 1.000
85171.859 446570.688 11.732 1.000
85171.773 446570.688 11.816 1.000
85170.461 446570.781 12.658 1.000
85170.969 446570.594 12.547 1.000
85173.039 446570.125 11.580 1.000
85172.922 446570.125 11.677 1.000
85173.898 446569.875 11.272 1.000
85173.719 446569.812 11.480 1.000
85174.508 446569.281 11.581 1.000
85174.406 446569.250 11.669 1.000
85174.695 446569.094 11.669 1.000
85173.250 446569.312 12.487 1.000
85174.219 446569.125 12.005 1.000
85174.094 446569.000 12.271 1.000
85174.156 446568.938 12.275 1.000
85174.703 446568.750 12.129 1.000
85173.781 446568.812 12.724 1.000
85172.867 446568.656 13.629 1.000
85174.914 446567.375 13.751 1.000
85173.930 446567.156 14.787 1.000
85173.984 446567.125 14.791 1.000
85173.883 446567.062 14.948 1.000
85174.984 446566.375 15.008 1.000
85174.719 446566.031 15.642 1.000
85174.758 446565.938 15.753 1.000
85174.258 446573.969 5.542 1.000
85174.188 446573.969 5.592 1.000
85174.555 446573.781 5.548 1.000
85174.586 446573.750 5.577 1.000
85174.062 446573.594 6.164 1.000
85174.234 446573.500 6.156 1.000
85174.039 446573.562 6.239 1.000
85174.117 446573.500 6.258 1.000
85173.008 446573.500 7.104 1.000
85172.938 446573.375 7.314 1.000
85172.906 446573.375 7.360 1.000
85172.805 446573.375 7.428 1.000
85172.805 446573.344 7.467 1.000
85172.414 446573.250 7.892 1.000
85174.492 446572.500 7.296 1.000
85174.516 446572.469 7.325 1.000
85171.750 446573.375 8.217 1.000
85173.281 446572.719 7.930 1.000
85172.945 446572.781 8.074 1.000
85171.883 446573.125 8.455 1.000
85171.891 446573.062 8.534 1.000
85171.664 446573.031 8.730 1.000
85173.359 446572.406 8.242 1.000
85173.562 446572.312 8.249 1.000
85172.062 446572.781 8.757 1.000
85173.188 446572.375 8.452 1.000
85173.352 446572.250 8.471 1.000
85172.375 446572.500 8.887 1.000
85173.156 446572.219 8.652 1.000
85172.984 446572.156 8.866 1.000
85172.914 446572.156 8.931 1.000
85172.930 446572.125 8.963 1.000
85172.945 446572.094 8.996 1.000
85172.969 446572.031 9.026 1.000
85170.891 446572.344 10.211 1.000
85171.383 446571.781 10.565 1.000
85171.078 446571.781 10.817 1.000
85171.617 446571.438 10.846 1.000
85171.711 446571.312 10.930 1.000
85170.594 446571.531 11.499 1.000
85169.594 446571.750 11.982 1.000
85173.773 446570.469 10.493 1.000
85173.609 446570.250 10.875 1.000
85170.797 446570.750 12.374 1.000
85174.094 446569.969 10.877 1.000
85173.148 446570.156 11.372 1.000
85173.141 446570.125 11.411 1.000
85173.234 446570.062 11.408 1.000
85170.938 446570.531 12.526 1.000
85172.844 446570.062 11.718 1.000
85173.867 446569.812 11.252 1.000
85173.836 446569.750 11.345 1.000
85173.820 446569.750 11.389 1.000
85172.734 446569.938 11.933 1.000
85174.648 446569.219 11.429 1.000
85173.695 446569.312 12.046 1.000
85174.641 446569.094 11.620 1.000
85173.742 446568.781 12.705 1.000
85173.758 446568.719 12.779 1.000
85173.641 446568.688 12.885 1.000
85173.641 446568.656 12.927 1.000
85172.836 446568.625 13.603 1.000
85172.688 446568.500 13.863 1.000
85174.172 446568.188 13.149 1.000
85174.578 446567.875 13.263 1.000
85174.883 446567.250 13.847 1.000
85173.984 446567.031 14.782 1.000
85174.125 446567.000 14.735 1.000
85174.898 446565.969 15.500 1.000
85174.844 446565.938 15.583 1.000
85174.664 446565.781 15.900 1.000
85174.516 446565.594 16.290 1.000
85174.211 446573.969 5.504 1.000
85174.227 446573.906 5.537 1.000
85174.367 446573.781 5.613 1.000
85174.602 446573.656 5.598 1.000
85174.680 446573.594 5.615 1.000
85174.578 446573.625 5.673 1.000
85173.039 446573.438 7.078 1.000
85172.930 446573.344 7.261 1.000
85174.477 446572.469 7.245 1.000
85171.898 446573.312 8.072 1.000
85173.273 446572.688 7.874 1.000
85172.969 446572.750 8.008 1.000
85171.891 446573.062 8.434 1.000
85171.891 446573.031 8.473 1.000
85173.320 446572.438 8.159 1.000
85171.969 446572.844 8.648 1.000
85173.164 446572.438 8.287 1.000
85173.438 446572.312 8.232 1.000
85172.023 446572.750 8.710 1.000
85173.320 446572.281 8.346 1.000
85173.117 446572.188 8.605 1.000
85173.180 446572.156 8.621 1.000
85172.922 446572.156 8.828 1.000
85172.906 446572.125 8.873 1.000
85173.164 446571.531 9.463 1.000
85173.312 446571.344 9.597 1.000
85173.352 446571.281 9.617 1.000
85171.453 446571.688 10.549 1.000
85171.656 446571.375 10.798 1.000
85169.625 446571.812 11.756 1.000
85171.719 446571.250 10.896 1.000
85171.719 446571.219 10.936 1.000
85169.781 446571.688 11.778 1.000
85169.617 446571.688 11.941 1.000
85173.773 446570.594 10.196 1.000
85173.766 446570.562 10.238 1.000
85170.422 446571.375 11.721 1.000
85173.836 446570.250 10.621 1.000
85170.875 446570.906 11.998 1.000
85173.586 446570.219 10.857 1.000
85173.164 446570.125 11.291 1.000
85174.070 446569.906 10.893 1.000
85173.242 446570.062 11.292 1.000
85173.211 446570.062 11.348 1.000
85170.859 446570.531 12.491 1.000
85170.852 446570.500 12.536 1.000
85173.859 446569.844 11.107 1.000
85170.859 446570.469 12.578 1.000
85172.781 446569.969 11.758 1.000
85173.867 446569.750 11.258 1.000
85174.117 446569.656 11.174 1.000
85170.430 446570.375 13.013 1.000
85172.758 446569.906 11.895 1.000
85174.398 446569.406 11.295 1.000
85174.422 446569.312 11.397 1.000
85174.391 446569.250 11.489 1.000
85173.062 446569.281 12.470 1.000
85174.172 446569.062 11.916 1.000
85173.445 446569.125 12.384 1.000
85174.391 446568.938 11.913 1.000
85174.023 446568.906 12.230 1.000
85172.266 446569.188 13.198 1.000
85173.250 446568.781 12.984 1.000
85172.789 446568.562 13.587 1.000
85172.766 446568.438 13.772 1.000
85173.609 446568.281 13.357 1.000
85173.945 446568.062 13.362 1.000
85174.984 446567.844 12.890 1.000
85174.836 446567.750 13.102 1.000
85174.719 446567.219 13.907 1.000
85174.102 446567.000 14.656 1.000
85174.766 446566.156 15.235 1.000
85174.781 446566.031 15.402 1.000
85174.773 446565.969 15.500 1.000
85174.789 446565.938 15.529 1.000
85174.711 446565.625 15.995 1.000
85174.758 446565.469 16.142 1.000
85174.320 446573.781 5.544 1.000
85174.234 446573.812 5.597 1.000
85174.570 446573.562 5.629 1.000
85174.070 446573.562 6.028 1.000
85173.703 446573.500 6.372 1.000
85172.984 446573.375 7.081 1.000
85172.930 446573.312 7.210 1.000
85174.453 446572.438 7.204 1.000
85172.250 446573.156 7.909 1.000
85172.562 446572.969 7.930 1.000
85173.203 446572.625 7.880 1.000
85172.086 446572.938 8.354 1.000
85173.297 446572.406 8.113 1.000
85171.711 446572.938 8.639 1.000
85173.297 446572.375 8.150 1.000
85174.945 446571.812 7.636 1.000
85173.219 446572.344 8.251 1.000
85173.078 446572.188 8.564 1.000
85172.914 446572.156 8.734 1.000
85172.914 446572.125 8.775 1.000
85174.492 446571.594 8.283 1.000
85172.508 446572.188 8.997 1.000
85173.266 446571.938 8.763 1.000
85171.820 446572.375 9.284 1.000
85172.555 446572.031 9.174 1.000
85170.797 446572.281 10.160 1.000
85173.484 446571.438 9.242 1.000
85173.328 446571.375 9.416 1.000
85173.312 446571.344 9.498 1.000
85173.297 446571.281 9.579 1.000
85173.266 446571.219 9.668 1.000
85171.398 446571.656 10.508 1.000
85171.680 446571.281 10.807 1.000
85170.578 446571.438 11.408 1.000
85170.906 446571.281 11.395 1.000
85169.680 446571.562 11.937 1.000
85171.031 446571.219 11.381 1.000
85169.656 446571.531 11.989 1.000
85173.477 446570.594 10.339 1.000
85173.398 446570.594 10.413 1.000
85169.562 446571.500 12.125 1.000
85169.531 446571.469 12.183 1.000
85173.727 446570.375 10.418 1.000
85173.727 446570.344 10.458 1.000
85173.766 446570.219 10.589 1.000
85173.781 446570.188 10.620 1.000
85173.562 446570.156 10.840 1.000
85170.320 446570.844 12.408 1.000
85173.336 446570.156 11.024 1.000
85173.188 446570.031 11.290 1.000
85173.906 446569.750 11.093 1.000
85173.562 446569.781 11.341 1.000
85174.078 446569.625 11.161 1.000
85174.477 446569.344 11.228 1.000
85172.977 446569.594 12.034 1.000
85174.445 446569.281 11.316 1.000
85173.133 446569.219 12.402 1.000
85173.484 446569.094 12.293 1.000
85173.164 446569.125 12.506 1.000
85173.188 446569.062 12.536 1.000
85174.438 446568.844 11.890 1.000
85174.531 446568.750 11.959 1.000
85173.648 446568.812 12.524 1.000
85173.336 446568.750 12.862 1.000
85173.320 446568.719 12.911 1.000
85173.641 446568.625 12.774 1.000
85173.914 446568.500 12.736 1.000
85171.891 446568.719 13.989 1.000
85172.719 446568.500 13.640 1.000
85172.641 446568.438 13.771 1.000
85174.234 446568.188 12.909 1.000
85174.008 446568.125 13.170 1.000
85173.805 446568.062 13.373 1.000
85173.945 446568.031 13.329 1.000
85174.961 446567.781 12.867 1.000
85174.859 446567.719 13.047 1.000
85174.086 446566.906 14.671 1.000
85174.227 446566.406 15.229 1.000
85174.773 446566.000 15.362 1.000
85174.797 446565.969 15.391 1.000
85174.789 446565.906 15.438 1.000
85174.625 446565.875 15.603 1.000
85174.359 446565.844 15.850 1.000
85174.344 446565.500 16.323 1.000
85174.992 446565.438 15.908 1.000
85174.133 446573.812 5.578 1.000
85174.180 446573.750 5.604 1.000
85173.977 446573.469 6.113 1.000
85174.125 446573.406 6.114 1.000
85174.164 446573.344 6.142 1.000
85172.367 446573.594 7.202 1.000
85172.734 446573.406 7.142 1.000
85173.023 446573.281 7.098 1.000
85172.922 446573.281 7.164 1.000
85174.422 446572.406 7.163 1.000
85172.367 446573.094 7.824 1.000
85173.094 446572.625 7.903 1.000
85173.016 446572.625 7.965 1.000
85171.891 446572.969 8.366 1.000
85173.273 446572.375 8.068 1.000
85171.766 446572.875 8.566 1.000
85171.945 446572.781 8.547 1.000
85174.914 446571.812 7.598 1.000
85173.250 446572.281 8.226 1.000
85173.297 446572.250 8.249 1.000
85172.875 446572.344 8.429 1.000
85173.438 446572.125 8.275 1.000
85171.828 446572.656 8.824 1.000
85173.578 446572.062 8.262 1.000
85173.031 446572.188 8.525 1.000
85172.203 446572.406 8.854 1.000
85172.914 446572.156 8.644 1.000
85172.906 446572.125 8.683 1.000
85172.570 446572.188 8.882 1.000
85171.930 446572.344 9.148 1.000
85171.906 446572.312 9.197 1.000
85173.195 446571.906 8.770 1.000
85172.094 446572.156 9.247 1.000
85172.516 446572.000 9.134 1.000
85173.438 446571.406 9.202 1.000
85170.977 446572.125 10.159 1.000
85173.227 446571.438 9.322 1.000
85173.266 446571.312 9.459 1.000
85171.336 446571.656 10.473 1.000
85171.625 446571.312 10.726 1.000
85169.625 446571.750 11.671 1.000
85169.727 446571.656 11.714 1.000
85169.727 446571.625 11.762 1.000
85173.719 446570.406 10.323 1.000
85171.336 446570.969 11.396 1.000
85173.711 446570.344 10.403 1.000
85171.711 446570.781 11.352 1.000
85171.633 446570.750 11.432 1.000
85174.094 446570.125 10.415 1.000
85171.758 446570.594 11.539 1.000
85170.508 446570.812 12.210 1.000
85173.523 446570.125 10.831 1.000
85174.828 446569.781 10.288 1.000
85173.211 446570.000 11.217 1.000
85173.094 446569.656 11.749 1.000
85173.195 446569.375 12.058 1.000
85173.359 446569.094 12.293 1.000
85173.227 446569.031 12.487 1.000
85174.031 446568.844 12.124 1.000
85172.266 446569.125 13.095 1.000
85172.602 446568.938 13.079 1.000
85172.641 446568.906 13.100 1.000
85173.344 446568.688 12.829 1.000
85174.305 446568.531 12.322 1.000
85173.258 446568.688 12.916 1.000
85173.172 446568.625 13.050 1.000
85173.188 446568.594 13.083 1.000
85171.883 446568.688 13.967 1.000
85172.766 446568.531 13.495 1.000
85172.781 446568.500 13.530 1.000
85172.633 446568.438 13.702 1.000
85173.070 446568.281 13.570 1.000
85172.305 446568.312 14.113 1.000
85173.969 446568.031 13.241 1.000
85173.938 446568.000 13.299 1.000
85174.102 446566.875 14.619 1.000
85173.867 446566.656 15.088 1.000
85174.250 446566.375 15.173 1.000
85174.742 446565.969 15.344 1.000
85174.820 446565.938 15.329 1.000
85174.922 446565.594 15.698 1.000
85174.398 446565.500 16.187 1.000
85174.758 446565.344 16.138 1.000
85174.094 446573.750 5.577 1.000
85173.953 446573.469 6.075 1.000
85173.945 446573.438 6.111 1.000
85173.797 446573.469 6.184 1.000
85174.398 446573.188 6.072 1.000
85173.781 446573.438 6.224 1.000
85174.445 446573.156 6.096 1.000
85173.789 446573.406 6.259 1.000
85173.664 446573.438 6.325 1.000
85173.633 446573.375 6.442 1.000
85172.383 446573.531 7.186 1.000
85172.406 446573.469 7.218 1.000
85172.906 446573.281 7.117 1.000
85174.398 446572.375 7.156 1.000
85174.406 446572.344 7.189 1.000
85172.211 446573.094 7.856 1.000
85171.984 446573.156 7.964 1.000
85172.398 446572.969 7.876 1.000
85172.297 446572.969 7.946 1.000
85173.117 446572.562 7.879 1.000
85172.031 446572.938 8.224 1.000
85171.891 446572.938 8.311 1.000
85171.602 446573.000 8.444 1.000
85173.242 446572.375 8.026 1.000
85174.875 446571.781 7.560 1.000
85173.227 446572.281 8.143 1.000
85171.773 446572.750 8.669 1.000
85172.898 446572.281 8.404 1.000
85171.680 446572.688 8.819 1.000
85172.984 446572.156 8.489 1.000
85172.906 446572.156 8.552 1.000
85172.906 446572.125 8.591 1.000
85172.602 446572.188 8.772 1.000
85172.789 446572.094 8.746 1.000
85172.914 446572.031 8.739 1.000
85172.469 446572.062 9.017 1.000
85172.430 446572.031 9.108 1.000
85173.383 446571.688 8.832 1.000
85173.234 446571.406 9.299 1.000
85173.234 446571.375 9.338 1.000
85171.508 446571.625 10.302 1.000
85171.188 446571.594 10.598 1.000
85171.562 446571.344 10.649 1.000
85173.820 446570.656 9.845 1.000
85170.602 446571.375 11.312 1.000
85170.680 446571.344 11.322 1.000
85170.453 446571.250 11.595 1.000
85173.688 446570.375 10.276 1.000
85171.445 446570.844 11.364 1.000
85171.672 446570.781 11.305 1.000
85171.602 446570.750 11.378 1.000
85170.797 446570.812 11.919 1.000
85173.492 446570.094 10.822 1.000
85173.391 446570.062 10.908 1.000
85174.781 446569.750 10.285 1.000
85173.188 446570.031 11.123 1.000
85173.977 446569.750 10.893 1.000
85170.141 446570.438 12.895 1.000
85174.430 446569.125 11.345 1.000
85174.969 446568.969 11.172 1.000
85173.469 446569.031 12.201 1.000
85172.406 446569.125 12.902 1.000
85174.430 446568.719 11.875 1.000
85173.336 446568.844 12.555 1.000
85173.445 446568.625 12.738 1.000
85174.172 446568.469 12.407 1.000
85173.344 446568.500 13.000 1.000
85173.984 446568.375 12.674 1.000
85171.898 446568.594 13.966 1.000
85172.625 446568.438 13.630 1.000
85173.562 446568.188 13.241 1.000
85174.031 446567.969 13.167 1.000
85174.969 446567.688 12.833 1.000
85173.953 446567.781 13.459 1.000
85174.930 446566.969 13.814 1.000
85173.875 446566.625 15.040 1.000
85174.523 446565.969 15.416 1.000
85174.820 446565.938 15.241 1.000
85174.945 446565.812 15.276 1.000
85174.953 446565.562 15.622 1.000
85174.969 446565.438 15.748 1.000
85174.859 446565.406 15.879 1.000
85174.938 446565.375 15.863 1.000
85174.797 446565.344 16.017 1.000
85174.797 446565.312 16.064 1.000
85174.617 446565.219 16.295 1.000
85174.977 446564.969 16.377 1.000
85174.398 446573.562 5.505 1.000
85174.023 446573.312 6.121 1.000
85172.602 446573.406 7.077 1.000
85172.539 446573.406 7.133 1.000
85172.641 446573.344 7.143 1.000
85172.102 446573.438 7.409 1.000
85174.375 446572.344 7.117 1.000
85172.344 446573.031 7.764 1.000
85172.367 446572.969 7.835 1.000
85171.453 446573.188 8.237 1.000
85171.469 446573.156 8.270 1.000
85173.094 446572.531 7.838 1.000
85171.711 446572.969 8.316 1.000
85171.867 446572.812 8.424 1.000
85171.820 446572.781 8.478 1.000
85171.805 446572.750 8.525 1.000
85173.219 446572.281 8.094 1.000
85173.156 446572.250 8.153 1.000
85172.867 446572.281 8.362 1.000
85172.938 446572.156 8.452 1.000
85175.000 446571.469 7.774 1.000
85172.906 446572.156 8.500 1.000
85172.266 446572.312 8.762 1.000
85172.234 446572.281 8.811 1.000
85172.625 446572.156 8.711 1.000
85174.359 446571.531 8.206 1.000
85173.094 446571.844 8.734 1.000
85173.266 446571.719 8.785 1.000
85173.156 446571.562 9.048 1.000
85170.492 446572.156 10.309 1.000
85171.297 446571.594 10.411 1.000
85171.164 446571.531 10.588 1.000
85171.469 446571.438 10.502 1.000
85169.805 446571.562 11.593 1.000
85170.641 446571.312 11.275 1.000
85174.664 446570.250 9.637 1.000
85170.492 446571.156 11.601 1.000
85170.375 446571.156 11.695 1.000
85173.469 446570.375 10.349 1.000
85171.562 446570.750 11.332 1.000
85173.953 446570.062 10.392 1.000
85173.469 446570.031 10.808 1.000
85173.203 446569.969 11.089 1.000
85170.148 446570.375 12.868 1.000
85174.453 446569.062 11.339 1.000
85174.961 446568.906 11.148 1.000
85173.359 446569.031 12.190 1.000
85173.492 446569.000 12.158 1.000
85173.141 446569.031 12.389 1.000
85173.117 446569.000 12.443 1.000
85173.156 446568.938 12.464 1.000
85174.375 446568.719 11.837 1.000
85174.969 446568.375 11.843 1.000
85173.773 446568.500 12.600 1.000
85171.812 446568.562 13.986 1.000
85172.305 446568.406 13.829 1.000
85174.406 446568.062 12.670 1.000
85174.148 446568.062 12.865 1.000
85174.078 446568.031 12.985 1.000
85174.062 446568.000 13.032 1.000
85174.000 446567.969 13.112 1.000
85173.906 446567.875 13.290 1.000
85173.953 446567.750 13.424 1.000
85174.938 446567.625 12.857 1.000
85173.945 446566.312 15.307 1.000
85174.734 446565.781 15.394 1.000
85174.242 446565.406 16.268 1.000
85174.219 446565.344 16.380 1.000
85174.211 446565.312 16.429 1.000
85174.195 446565.250 16.486 1.000
85174.188 446565.188 16.589 1.000
85173.648 446574.000 5.447 1.000
85174.148 446573.656 5.487 1.000
85173.922 446573.344 6.071 1.000
85172.391 446573.438 7.131 1.000
85172.930 446573.188 7.019 1.000
85172.883 446573.188 7.071 1.000
85173.016 446572.969 7.257 1.000
85172.375 446573.062 7.597 1.000
85174.320 446572.312 7.126 1.000
85171.859 446573.125 7.904 1.000
85174.594 446572.062 7.249 1.000
85171.172 446573.188 8.359 1.000
85171.867 446572.906 8.219 1.000
85171.875 446572.812 8.333 1.000
85171.875 446572.781 8.374 1.000
85171.875 446572.750 8.413 1.000
85174.422 446571.875 7.613 1.000
85172.898 446572.188 8.379 1.000
85172.898 446572.156 8.416 1.000
85172.828 446572.125 8.478 1.000
85172.742 446572.125 8.547 1.000
85175.000 446571.406 7.797 1.000
85173.086 446571.969 8.501 1.000
85172.062 446572.188 8.978 1.000
85173.078 446571.812 8.691 1.000
85172.258 446571.844 9.298 1.000
85173.141 446571.500 9.079 1.000
85170.695 446572.125 10.094 1.000
85171.102 446571.906 10.102 1.000
85170.484 446572.000 10.430 1.000
85170.867 446571.844 10.362 1.000
85171.344 446571.562 10.337 1.000
85171.227 446571.562 10.426 1.000
85171.422 446571.438 10.469 1.000
85171.453 446571.344 10.539 1.000
85171.500 446571.312 10.559 1.000
85170.594 446571.500 10.981 1.000
85171.289 446571.312 10.730 1.000
85173.750 446570.625 9.761 1.000
85169.797 446571.594 11.494 1.000
85169.773 446571.562 11.550 1.000
85170.602 446571.312 11.236 1.000
85169.789 446571.469 11.633 1.000
85174.688 446570.188 9.609 1.000
85170.445 446571.188 11.518 1.000
85170.508 446571.125 11.536 1.000
85171.125 446570.969 11.302 1.000
85173.508 446570.344 10.317 1.000
85171.609 446570.781 11.170 1.000
85173.656 446570.281 10.284 1.000
85171.422 446570.656 11.464 1.000
85174.750 446569.781 10.077 1.000
85170.445 446570.719 12.131 1.000
85173.914 446569.906 10.540 1.000
85170.664 446570.625 12.070 1.000
85173.273 446570.031 10.883 1.000
85174.695 446569.688 10.245 1.000
85170.820 446570.531 12.084 1.000
85173.234 446569.969 10.978 1.000
85173.211 446569.969 11.027 1.000
85173.172 446569.938 11.087 1.000
85170.195 446570.406 12.738 1.000
85174.438 446569.031 11.288 1.000
85170.609 446569.594 13.470 1.000
85173.258 446569.031 12.183 1.000
85172.859 446569.000 12.518 1.000
85173.625 446568.844 12.143 1.000
85174.320 446568.719 11.801 1.000
85172.461 446568.875 12.988 1.000
85174.961 446568.375 11.748 1.000
85174.227 446568.375 12.315 1.000
85173.297 446568.438 12.931 1.000
85171.992 446568.594 13.723 1.000
85172.008 446568.562 13.758 1.000
85174.062 446568.219 12.646 1.000
85171.820 446568.531 13.952 1.000
85172.305 446568.344 13.803 1.000
85174.375 446568.062 12.618 1.000
85174.102 446568.062 12.824 1.000
85173.086 446568.188 13.426 1.000
85174.867 446567.250 13.303 1.000
85174.250 446566.812 14.323 1.000
85174.305 446566.156 15.142 1.000
85174.836 446565.906 15.062 1.000
85174.906 446565.594 15.443 1.000
85174.664 446565.438 15.809 1.000
85174.477 446565.375 16.045 1.000
85174.258 446565.344 16.263 1.000
85173.641 446573.969 5.414 1.000
85173.672 446573.906 5.444 1.000
85174.312 446573.562 5.417 1.000
85174.320 446573.531 5.451 1.000
85174.344 446573.469 5.514 1.000
85174.320 446573.188 5.904 1.000
85174.219 446573.188 5.963 1.000
85174.297 446573.125 5.979 1.000
85172.594 446573.312 7.035 1.000
85172.875 446573.156 7.033 1.000
85172.305 446573.344 7.229 1.000
85172.352 446573.062 7.561 1.000
85174.320 446572.281 7.083 1.000
85171.719 446573.094 7.984 1.000
85171.461 446573.125 8.142 1.000
85171.391 446573.125 8.203 1.000
85171.211 446573.156 8.301 1.000
85172.117 446572.812 8.057 1.000
85171.148 446573.125 8.361 1.000
85173.086 446572.438 7.788 1.000
85172.008 446572.781 8.167 1.000
85174.883 446571.781 7.287 1.000
85173.172 446572.281 7.945 1.000
85173.180 446572.250 7.980 1.000
85174.773 446571.688 7.491 1.000
85174.773 446571.688 7.525 1.000
85174.469 446571.719 7.694 1.000
85172.883 446572.188 8.302 1.000
85172.906 446572.125 8.331 1.000
85174.547 446571.594 7.805 1.000
85174.969 446571.438 7.697 1.000
85172.328 446572.250 8.644 1.000
85173.008 446572.000 8.444 1.000
85174.031 446571.531 8.266 1.000
85173.047 446571.812 8.654 1.000
85173.945 446571.500 8.368 1.000
85173.102 446571.750 8.674 1.000
85173.070 446571.625 8.871 1.000
85173.086 446571.594 8.903 1.000
85171.008 446571.906 10.087 1.000
85171.078 446571.750 10.226 1.000
85171.234 446571.531 10.370 1.000
85174.977 446570.500 8.881 1.000
85171.422 446571.344 10.496 1.000
85169.773 446571.531 11.494 1.000
85170.531 446571.312 11.211 1.000
85171.062 446571.062 11.108 1.000
85174.656 446570.156 9.571 1.000
85170.430 446571.156 11.469 1.000
85173.766 446570.281 10.109 1.000
85171.578 446570.750 11.129 1.000
85171.531 446570.656 11.316 1.000
85169.742 446570.969 12.267 1.000
85174.695 446569.750 10.084 1.000
85170.430 446570.688 12.081 1.000
85174.602 446569.750 10.163 1.000
85173.375 446570.000 10.778 1.000
85173.227 446569.938 10.963 1.000
85173.906 446569.625 10.865 1.000
85170.773 446570.219 12.439 1.000
85173.930 446569.562 10.929 1.000
85170.391 446570.125 12.848 1.000
85173.062 446569.562 11.550 1.000
85173.172 446569.531 11.536 1.000
85174.359 446569.062 11.234 1.000
85174.938 446568.844 11.075 1.000
85173.219 446569.156 11.982 1.000
85173.508 446569.062 11.871 1.000
85173.336 446569.031 12.038 1.000
85173.570 446568.969 11.952 1.000
85174.219 446568.781 11.721 1.000
85174.297 446568.688 11.754 1.000
85172.289 446569.000 12.893 1.000
85172.453 446568.875 12.926 1.000
85172.086 446568.906 13.176 1.000
85173.539 446568.625 12.444 1.000
85174.891 446568.375 11.725 1.000
85173.555 446568.531 12.516 1.000
85171.812 446568.594 13.760 1.000
85171.953 446568.562 13.726 1.000
85174.008 446568.250 12.576 1.000
85172.633 446568.438 13.371 1.000
85174.055 446568.125 12.707 1.000
85174.320 446568.031 12.587 1.000
85173.078 446568.188 13.363 1.000
85174.992 446567.156 13.233 1.000
85174.156 446566.625 14.569 1.000
85174.000 446566.438 14.937 1.000
85174.914 446566.375 14.338 1.000
85173.906 446566.156 15.355 1.000
85174.867 446565.875 15.005 1.000
85174.914 446565.750 15.141 1.000
85174.477 446565.500 15.778 1.000
85174.391 446565.438 15.937 1.000
85173.594 446573.875 5.458 1.000
85173.617 446573.844 5.490 1.000
85174.266 446573.531 5.388 1.000
85174.234 446573.188 5.883 1.000
85173.859 446573.281 6.044 1.000
85174.031 446573.094 6.141 1.000
85172.367 446573.344 7.089 1.000
85172.859 446573.125 6.992 1.000
85172.312 446573.312 7.181 1.000
85172.352 446573.000 7.551 1.000
85174.242 446572.250 7.097 1.000
85174.242 446572.156 7.201 1.000
85171.406 446573.125 8.111 1.000
85171.391 446573.094 8.156 1.000
85171.352 446573.062 8.206 1.000
85171.898 446572.812 8.116 1.000
85173.086 446572.406 7.777 1.000
85171.805 446572.812 8.182 1.000
85174.844 446571.781 7.253 1.000
85171.820 446572.781 8.218 1.000
85173.164 446572.250 7.900 1.000
85174.703 446571.688 7.469 1.000
85174.656 446571.594 7.617 1.000
85172.898 446572.156 8.208 1.000
85174.445 446571.625 7.724 1.000
85174.484 446571.594 7.747 1.000
85172.906 446572.094 8.282 1.000
85174.922 446571.438 7.629 1.000
85172.898 446572.094 8.319 1.000
85172.891 446572.062 8.360 1.000
85172.906 446572.031 8.394 1.000
85172.898 446572.000 8.431 1.000
85172.906 446571.969 8.466 1.000
85172.922 446571.938 8.499 1.000
85172.930 446571.906 8.532 1.000
85173.711 446571.625 8.293 1.000
85173.844 446571.562 8.284 1.000
85172.977 446571.781 8.667 1.000
85173.008 446571.688 8.731 1.000
85173.203 446571.438 8.917 1.000
85174.852 446570.906 8.367 1.000
85170.664 446572.062 10.039 1.000
85170.438 446572.094 10.168 1.000
85170.367 446572.062 10.239 1.000
85170.445 446572.031 10.251 1.000
85174.984 446570.719 8.517 1.000
85170.438 446572.000 10.297 1.000
85170.750 446571.781 10.340 1.000
85171.414 446571.500 10.199 1.000
85171.211 446571.531 10.320 1.000
85169.758 446571.500 11.439 1.000
85169.844 446571.469 11.447 1.000
85174.664 446570.125 9.547 1.000
85170.547 446571.062 11.444 1.000
85171.391 446570.812 11.111 1.000
85173.602 446570.219 10.201 1.000
85171.352 446570.750 11.210 1.000
85173.531 446570.219 10.269 1.000
85169.695 446571.125 12.001 1.000
85173.477 446570.156 10.370 1.000
85169.656 446570.969 12.243 1.000
85170.547 446570.688 11.919 1.000
85170.453 446570.625 12.048 1.000
85173.344 446569.969 10.732 1.000
85173.141 446569.969 10.866 1.000
85173.266 446569.938 10.847 1.000
85173.680 446569.812 10.685 1.000
85174.008 446569.719 10.568 1.000
85170.734 446570.312 12.262 1.000
85169.984 446570.188 12.984 1.000
85173.180 446569.531 11.429 1.000
85170.133 446570.094 12.998 1.000
85170.148 446570.062 13.038 1.000
85174.359 446569.000 11.206 1.000
85174.406 446568.969 11.220 1.000
85173.055 446569.188 11.965 1.000
85170.555 446569.625 13.276 1.000
85170.562 446569.594 13.320 1.000
85174.945 446568.812 11.045 1.000
85173.500 446569.031 11.850 1.000
85173.367 446569.000 11.957 1.000
85174.250 446568.750 11.640 1.000
85174.273 446568.719 11.663 1.000
85172.508 446568.812 12.870 1.000
85173.594 446568.531 12.429 1.000
85171.734 446568.688 13.602 1.000
85172.891 446568.469 13.030 1.000
85173.227 446568.375 12.877 1.000
85171.984 446568.531 13.634 1.000
85172.570 446568.406 13.335 1.000
85174.305 446568.062 12.488 1.000
85174.328 446567.656 12.981 1.000
85173.680 446566.500 14.990 1.000
85173.977 446566.469 14.825 1.000
85173.500 446566.438 15.205 1.000
85174.883 446565.625 15.207 1.000
85174.641 446565.594 15.433 1.000
85174.594 446565.562 15.514 1.000
85174.648 446565.250 15.876 1.000
85173.492 446573.875 5.436 1.000
85173.523 446573.844 5.467 1.000
85173.789 446573.688 5.448 1.000
85173.383 446573.469 6.043 1.000
85173.453 446573.406 6.060 1.000
85173.719 446573.281 6.034 1.000
85173.664 446573.188 6.191 1.000
85174.805 446572.594 6.111 1.000
85174.945 446572.438 6.207 1.000
85172.430 446573.281 7.025 1.000
85172.844 446573.094 6.949 1.000
85172.906 446572.938 7.116 1.000
85173.219 446572.719 7.139 1.000
85172.344 446572.938 7.544 1.000
85174.594 446572.094 6.945 1.000
85172.344 446572.875 7.620 1.000
85174.195 446572.188 7.098 1.000
85174.141 446572.188 7.150 1.000
85174.125 446572.156 7.189 1.000
85174.273 446572.094 7.178 1.000
85174.375 446572.031 7.182 1.000
85171.414 446573.031 8.096 1.000
85172.031 446572.812 7.946 1.000
85171.836 446572.844 8.045 1.000
85174.352 446571.938 7.292 1.000
85174.656 446571.812 7.266 1.000
85173.148 446572.250 7.817 1.000
85172.758 446572.281 8.056 1.000
85174.461 446571.688 7.566 1.000
85172.891 446572.156 8.123 1.000
85172.906 446572.125 8.157 1.000
85172.883 446572.125 8.201 1.000
85174.797 446571.469 7.591 1.000
85172.312 446572.219 8.507 1.000
85173.758 446571.562 8.262 1.000
85173.891 446571.500 8.252 1.000
85172.406 446571.906 8.820 1.000
85174.227 446571.250 8.303 1.000
85174.859 446570.812 8.380 1.000
85174.883 446570.781 8.402 1.000
85174.922 446570.719 8.457 1.000
85170.500 446571.969 10.171 1.000
85170.695 446571.844 10.176 1.000
85171.117 446571.625 10.176 1.000
85171.211 446571.500 10.261 1.000
85171.305 446571.344 10.387 1.000
85171.203 446571.250 10.592 1.000
85173.656 446570.469 9.749 1.000
85173.664 446570.438 9.782 1.000
85170.727 446571.094 11.130 1.000
85174.641 446570.094 9.499 1.000
85173.680 446570.281 9.960 1.000
85173.594 446570.188 10.142 1.000
85171.016 446570.812 11.299 1.000
85170.945 446570.719 11.458 1.000
85169.492 446571.062 12.117 1.000
85173.305 446570.000 10.612 1.000
85173.312 446569.969 10.647 1.000
85174.773 446569.594 10.035 1.000
85174.383 446569.656 10.255 1.000
85174.586 446569.531 10.268 1.000
85174.516 446569.531 10.335 1.000
85172.734 446569.875 11.232 1.000
85173.883 446569.531 10.787 1.000
85173.234 446569.500 11.335 1.000
85173.320 446569.438 11.331 1.000
85170.531 446569.688 13.129 1.000
85174.367 446568.969 11.173 1.000
85173.016 446569.188 11.918 1.000
85173.414 446569.062 11.747 1.000
85174.945 446568.750 11.019 1.000
85173.375 446569.000 11.886 1.000
85171.812 446569.125 12.887 1.000
85174.266 446568.688 11.602 1.000
85174.984 446568.531 11.286 1.000
85172.289 446568.938 12.795 1.000
85172.008 446568.938 12.992 1.000
85171.727 446568.938 13.189 1.000
85173.242 446568.688 12.396 1.000
85171.797 446568.906 13.193 1.000
85174.758 446568.406 11.593 1.000
85172.039 446568.656 13.316 1.000
85172.523 446568.562 13.085 1.000
85172.742 446568.469 13.039 1.000
85174.148 446568.250 12.276 1.000
85171.945 446568.531 13.582 1.000
85174.141 446568.094 12.475 1.000
85173.031 446568.188 13.205 1.000
85173.727 446568.062 12.833 1.000
85172.125 446568.188 13.866 1.000
85172.109 446568.156 13.918 1.000
85174.398 446567.594 12.943 1.000
85174.234 446566.656 14.267 1.000
85174.914 446565.812 14.843 1.000
85174.977 446565.688 14.968 1.000
85174.930 446565.625 15.086 1.000
85174.086 446565.594 15.765 1.000
85174.047 446565.562 15.842 1.000
85174.320 446565.344 15.902 1.000
85174.320 446565.312 15.946 1.000
85174.320 446565.281 15.994 1.000
85174.148 446573.531 5.299 1.000
85174.797 446573.219 5.198 1.000
85173.656 446573.719 5.435 1.000
85173.648 446573.656 5.509 1.000
85173.438 446573.375 6.023 1.000
85174.047 446573.125 5.914 1.000
85174.633 446572.812 5.876 1.000
85173.617 446573.188 6.158 1.000
85173.961 446573.031 6.110 1.000
85173.516 446573.125 6.291 1.000
85174.109 446572.875 6.178 1.000
85174.875 446572.531 6.049 1.000
85172.766 446573.094 6.925 1.000
85172.836 446572.938 7.053 1.000
85171.234 446573.312 7.784 1.000
85171.055 446573.250 7.997 1.000
85174.594 446572.000 6.967 1.000
85174.273 446572.031 7.166 1.000
85174.242 446572.000 7.211 1.000
85174.258 446571.969 7.240 1.000
85174.258 446571.938 7.275 1.000
85174.672 446571.750 7.213 1.000
85173.094 446572.281 7.714 1.000
85174.742 446571.688 7.224 1.000
85173.117 446572.219 7.778 1.000
85174.266 446571.812 7.446 1.000
85171.633 446572.688 8.295 1.000
85172.555 446572.344 8.036 1.000
85171.398 446572.719 8.448 1.000
85174.453 446571.656 7.488 1.000
85172.883 446572.188 8.003 1.000
85174.672 446571.562 7.484 1.000
85172.883 446572.094 8.114 1.000
85173.453 446571.875 7.958 1.000
85173.773 446571.469 8.240 1.000
85173.758 446571.469 8.283 1.000
85172.367 446571.875 8.779 1.000
85174.148 446571.312 8.179 1.000
85173.664 446571.438 8.386 1.000
85173.672 446571.406 8.420 1.000
85172.211 446571.812 8.990 1.000
85174.227 446571.156 8.324 1.000
85172.117 446571.750 9.140 1.000
85170.641 446572.094 9.810 1.000
85170.703 446572.062 9.828 1.000
85174.883 446570.719 8.384 1.000
85174.961 446570.656 8.422 1.000
85171.188 446571.469 10.212 1.000
85171.188 446571.438 10.255 1.000
85171.117 446571.344 10.449 1.000
85170.492 446571.375 10.874 1.000
85171.211 446571.156 10.613 1.000
85169.914 446571.469 11.160 1.000
85169.836 446571.375 11.368 1.000
85170.641 446571.094 11.107 1.000
85171.133 446570.938 10.935 1.000
85169.633 446571.312 11.587 1.000
85169.500 446571.312 11.693 1.000
85170.398 446571.062 11.338 1.000
85171.070 446570.875 11.086 1.000
85173.609 446570.219 10.006 1.000
85171.297 446570.531 11.358 1.000
85171.320 446570.500 11.389 1.000
85171.336 446570.469 11.424 1.000
85170.555 446570.594 11.827 1.000
85173.305 446569.938 10.589 1.000
85170.148 446570.625 12.106 1.000
85173.297 446569.875 10.708 1.000
85173.750 446569.719 10.567 1.000
85174.055 446569.594 10.496 1.000
85172.945 446569.812 11.028 1.000
85172.742 446569.844 11.164 1.000
85173.859 446569.531 10.703 1.000
85173.867 446569.500 10.735 1.000
85173.312 446569.469 11.196 1.000
85169.984 446570.156 12.849 1.000
85174.070 446569.031 11.190 1.000
85170.383 446569.688 13.138 1.000
85170.367 446569.656 13.192 1.000
85173.125 446569.094 11.837 1.000
85173.406 446569.031 11.726 1.000
85173.445 446568.969 11.743 1.000
85174.945 446568.688 10.988 1.000
85171.828 446569.062 12.852 1.000
85174.273 446568.625 11.571 1.000
85174.930 446568.500 11.249 1.000
85172.273 446568.875 12.777 1.000
85174.742 446568.438 11.462 1.000
85174.742 446568.406 11.497 1.000
85173.641 446568.531 12.183 1.000
85173.688 446568.500 12.197 1.000
85172.508 446568.500 13.062 1.000
85172.430 446568.500 13.145 1.000
85172.898 446568.406 12.922 1.000
85171.969 446568.500 13.495 1.000
85172.570 446568.375 13.191 1.000
85174.188 446568.062 12.377 1.000
85171.531 446568.406 13.919 1.000
85173.758 446568.062 12.706 1.000
85173.039 446568.125 13.170 1.000
85172.156 446568.156 13.772 1.000
85174.109 446567.406 13.289 1.000
85174.266 446567.375 13.232 1.000
85174.945 446565.688 14.904 1.000
85174.023 446565.469 15.864 1.000
85174.547 446565.406 15.551 1.000
85174.297 446565.281 15.923 1.000
85173.969 446573.719 5.085 1.000
85173.719 446573.625 5.383 1.000
85173.719 446573.625 5.418 1.000
85173.586 446573.656 5.482 1.000
85173.555 446573.281 5.988 1.000
85174.008 446573.062 5.915 1.000
85173.594 446573.188 6.050 1.000
85173.938 446573.031 6.002 1.000
85173.578 446573.156 6.123 1.000
85175.000 446572.531 5.878 1.000
85174.570 446572.656 6.017 1.000
85173.555 446573.062 6.273 1.000
85174.094 446572.656 6.379 1.000
85172.570 446573.125 6.931 1.000
85172.820 446572.938 6.976 1.000
85172.000 446573.156 7.316 1.000
85173.805 446572.469 6.843 1.000
85173.984 446572.375 6.826 1.000
85174.242 446572.062 7.027 1.000
85171.922 446572.812 7.841 1.000
85171.625 446572.750 8.126 1.000
85174.664 446571.688 7.202 1.000
85173.109 446572.219 7.695 1.000
85172.953 446572.250 7.781 1.000
85171.586 446572.688 8.217 1.000
85173.133 446572.156 7.759 1.000
85171.539 446572.688 8.271 1.000
85174.227 446571.750 7.443 1.000
85173.172 446572.125 7.784 1.000
85174.492 446571.656 7.394 1.000
85172.688 446572.250 7.979 1.000
85171.422 446572.625 8.429 1.000
85173.078 446572.062 7.924 1.000
85173.172 446572.000 7.930 1.000
85173.422 446571.875 7.920 1.000
85173.336 446571.875 7.985 1.000
85172.422 446572.094 8.367 1.000
85172.438 446572.031 8.438 1.000
85172.414 446572.000 8.481 1.000
85172.406 446572.000 8.523 1.000
85172.375 446571.969 8.572 1.000
85172.375 446571.938 8.610 1.000
85172.367 446571.906 8.651 1.000
85172.344 446571.906 8.697 1.000
85173.844 446571.406 8.200 1.000
85172.281 446571.844 8.795 1.000
85174.141 446571.250 8.166 1.000
85172.258 446571.844 8.843 1.000
85174.133 446571.188 8.236 1.000
85174.656 446570.844 8.318 1.000
85174.828 446570.719 8.352 1.000
85170.812 446571.844 9.934 1.000
85174.961 446570.594 8.402 1.000
85170.766 446571.500 10.407 1.000
85171.141 446571.344 10.336 1.000
85172.664 446570.719 9.980 1.000
85169.945 446571.406 11.126 1.000
85172.703 446570.688 10.000 1.000
85169.984 446571.375 11.154 1.000
85169.562 446571.406 11.423 1.000
85169.859 446571.312 11.339 1.000
85170.383 446571.031 11.285 1.000
85169.672 446571.188 11.638 1.000
85170.375 446570.969 11.371 1.000
85170.328 446570.969 11.435 1.000
85173.625 446570.125 10.010 1.000
85173.609 446570.094 10.054 1.000
85171.266 446570.625 11.146 1.000
85170.500 446570.562 11.830 1.000
85170.156 446570.594 12.035 1.000
85173.406 446569.844 10.557 1.000
85174.273 446569.594 10.224 1.000
85173.789 446569.656 10.487 1.000
85174.773 446569.438 10.055 1.000
85170.414 446570.312 12.217 1.000
85169.703 446570.406 12.604 1.000
85173.852 446569.531 10.642 1.000
85172.734 446569.719 11.224 1.000
85170.578 446569.781 12.788 1.000
85170.430 446569.750 12.909 1.000
85174.328 446568.875 11.104 1.000
85173.406 446569.031 11.619 1.000
85173.430 446569.000 11.649 1.000
85173.570 446568.938 11.612 1.000
85173.266 446568.969 11.811 1.000
85172.336 446569.062 12.384 1.000
85172.359 446569.031 12.413 1.000
85174.266 446568.625 11.507 1.000
85174.891 446568.469 11.206 1.000
85172.297 446568.812 12.735 1.000
85172.148 446568.781 12.900 1.000
85173.492 446568.531 12.198 1.000
85173.055 446568.438 12.639 1.000
85174.141 446568.094 12.297 1.000
85173.414 446568.125 12.795 1.000
85171.578 446568.375 13.863 1.000
85172.117 446568.094 13.809 1.000
85173.812 446567.688 13.040 1.000
85174.211 446567.406 13.109 1.000
85173.906 446567.344 13.421 1.000
85174.336 446566.469 14.245 1.000
85174.477 446566.438 14.195 1.000
85174.250 446566.312 14.515 1.000
85173.945 446565.656 15.605 1.000
85174.234 446565.625 15.434 1.000
85174.742 446573.188 5.094 1.000
85174.141 446573.375 5.322 1.000
85174.172 446573.312 5.349 1.000
85173.766 446573.094 5.964 1.000
85174.633 446572.688 5.824 1.000
85174.539 446572.625 5.982 1.000
85174.664 446572.469 6.082 1.000
85174.836 446572.375 6.106 1.000
85174.844 446572.344 6.135 1.000
85174.898 446572.281 6.155 1.000
85174.180 446572.531 6.379 1.000
85172.617 446573.062 6.870 1.000
85172.789 446572.969 6.860 1.000
85172.797 446572.938 6.897 1.000
85174.945 446572.094 6.374 1.000
85172.617 446572.938 7.019 1.000
85172.609 446572.938 7.058 1.000
85172.062 446573.094 7.249 1.000
85172.805 446572.781 7.078 1.000
85173.148 446572.656 7.016 1.000
85172.992 446572.656 7.132 1.000
85173.023 446572.594 7.160 1.000
85171.930 446572.938 7.556 1.000
85174.531 446571.938 6.890 1.000
85171.047 446573.156 7.935 1.000
85173.219 446572.375 7.320 1.000
85171.930 446572.812 7.710 1.000
85171.070 446573.125 7.967 1.000
85174.141 446572.031 7.077 1.000
85171.930 446572.750 7.784 1.000
85171.523 446572.844 7.987 1.000
85173.016 446572.219 7.673 1.000
85171.562 446572.719 8.132 1.000
85171.914 446572.562 8.060 1.000
85172.656 446572.281 7.862 1.000
85174.586 446571.594 7.278 1.000
85172.000 446572.469 8.107 1.000
85174.414 446571.625 7.367 1.000
85174.164 446571.688 7.483 1.000
85172.891 446572.125 7.897 1.000
85173.875 446571.750 7.612 1.000
85172.891 446572.094 7.933 1.000
85174.039 446571.625 7.663 1.000
85172.477 446572.094 8.256 1.000
85172.867 446571.938 8.161 1.000
85172.227 446572.094 8.416 1.000
85173.016 446571.812 8.186 1.000
85172.234 446572.062 8.450 1.000
85173.883 446571.312 8.170 1.000
85174.070 446571.250 8.135 1.000
85174.117 446571.188 8.155 1.000
85174.781 446570.781 8.216 1.000
85170.250 446572.062 9.966 1.000
85170.438 446571.969 9.934 1.000
85174.961 446570.500 8.415 1.000
85170.602 446571.469 10.452 1.000
85170.828 446571.281 10.525 1.000
85171.453 446571.094 10.307 1.000
85171.125 446571.156 10.484 1.000
85170.352 446571.312 10.849 1.000
85169.570 446571.312 11.442 1.000
85170.383 446571.094 11.133 1.000
85169.883 446571.219 11.348 1.000
85171.047 446570.781 11.010 1.000
85174.602 446569.906 9.482 1.000
85174.711 446569.844 9.469 1.000
85171.305 446570.656 10.979 1.000
85169.594 446571.062 11.739 1.000
85172.719 446570.188 10.543 1.000
85170.828 446570.500 11.568 1.000
85173.367 446569.812 10.510 1.000
85173.344 446569.812 10.558 1.000
85173.953 446569.562 10.418 1.000
85173.820 446569.531 10.554 1.000
85170.414 446570.250 12.190 1.000
85169.789 446570.375 12.491 1.000
85170.352 446569.812 12.789 1.000
85174.375 446569.031 10.792 1.000
85170.391 446569.781 12.814 1.000
85174.312 446568.844 11.081 1.000
85173.609 446568.938 11.482 1.000
85173.477 446568.938 11.593 1.000
85174.945 446568.594 10.926 1.000
85171.977 446569.000 12.629 1.000
85173.742 446568.469 11.984 1.000
85172.078 446568.719 12.903 1.000
85173.727 446568.438 12.033 1.000
85172.398 446568.562 12.896 1.000
85172.094 446568.562 13.108 1.000
85174.984 446568.031 11.626 1.000
85172.031 446568.438 13.312 1.000
85173.141 446568.250 12.720 1.000
85174.141 446568.094 12.183 1.000
85171.531 446568.375 13.771 1.000
85171.539 446568.312 13.853 1.000
85172.320 446568.188 13.439 1.000
85171.523 446568.219 13.997 1.000
85171.562 446568.188 14.013 1.000
85173.234 446567.781 13.270 1.000
85173.508 446567.500 13.428 1.000
85174.523 446566.469 13.992 1.000
85173.891 446566.375 14.594 1.000
85174.195 446566.344 14.424 1.000
85174.188 446566.094 14.728 1.000
85174.930 446565.688 14.700 1.000
85173.992 446565.688 15.433 1.000
85174.617 446565.625 15.015 1.000
85174.289 446565.594 15.303 1.000
85174.195 446565.531 15.462 1.000
85174.984 446565.219 15.299 1.000
85174.992 446565.188 15.335 1.000
85174.008 446573.531 5.097 1.000
85174.578 446573.250 5.052 1.000
85174.727 446573.156 5.057 1.000
85174.086 446573.406 5.219 1.000
85174.148 446573.312 5.276 1.000
85173.633 446573.094 5.948 1.000
85173.844 446573.000 5.934 1.000
85174.062 446572.719 6.120 1.000
85174.641 446572.469 6.008 1.000
85173.344 446572.938 6.373 1.000
85174.805 446572.375 6.032 1.000
85172.367 446573.281 6.697 1.000
85174.211 446572.438 6.390 1.000
85172.781 446572.938 6.811 1.000
85172.656 446572.969 6.881 1.000
85172.141 446573.031 7.175 1.000
85172.008 446573.062 7.249 1.000
85172.852 446572.656 7.120 1.000
85172.836 446572.625 7.163 1.000
85172.773 446572.625 7.217 1.000
85172.758 446572.594 7.260 1.000
85171.141 446573.188 7.732 1.000
85173.852 446572.188 6.974 1.000
85174.047 446572.031 7.019 1.000
85171.953 446572.750 7.685 1.000
85170.945 446573.062 8.028 1.000
85170.914 446573.062 8.078 1.000
85170.852 446573.031 8.136 1.000
85171.914 446572.656 7.850 1.000
85173.055 446572.219 7.533 1.000
85171.938 446572.594 7.880 1.000
85173.070 446572.188 7.564 1.000
85172.805 446572.219 7.722 1.000
85174.438 446571.656 7.240 1.000
85171.914 446572.500 8.040 1.000
85174.297 446571.656 7.318 1.000
85172.883 446572.125 7.807 1.000
85172.656 446572.125 7.953 1.000
85173.977 446571.656 7.558 1.000
85172.539 446572.094 8.102 1.000
85172.523 446572.062 8.145 1.000
85172.344 446572.031 8.319 1.000
85173.023 446571.719 8.197 1.000
85174.219 446571.125 8.061 1.000
85174.094 446571.156 8.139 1.000
85173.867 446571.188 8.257 1.000
85173.750 446571.188 8.336 1.000
85173.766 446571.156 8.364 1.000
85170.203 446572.031 9.917 1.000
85170.117 446572.031 9.992 1.000
85170.078 446572.031 10.049 1.000
85174.992 446570.562 8.247 1.000
85174.852 446570.562 8.335 1.000
85174.930 446570.500 8.370 1.000
85171.156 446571.312 10.162 1.000
85171.219 446571.250 10.177 1.000
85171.305 446571.125 10.260 1.000
85171.242 446571.125 10.330 1.000
85169.359 446571.562 11.197 1.000
85172.695 446570.594 9.918 1.000
85169.977 446571.250 11.109 1.000
85170.203 446571.156 11.056 1.000
85170.453 446571.031 11.034 1.000
85170.352 446570.969 11.203 1.000
85174.656 446569.844 9.397 1.000
85171.078 446570.719 10.968 1.000
85174.664 446569.812 9.426 1.000
85171.180 446570.625 11.008 1.000
85170.297 446570.750 11.527 1.000
85173.328 446569.781 10.497 1.000
85173.336 446569.750 10.533 1.000
85173.773 446569.562 10.439 1.000
85173.008 446569.719 10.799 1.000
85173.875 446569.531 10.426 1.000
85173.812 446569.500 10.489 1.000
85169.758 446570.344 12.477 1.000
85174.094 446569.094 10.792 1.000
85174.297 446569.031 10.724 1.000
85174.758 446568.938 10.530 1.000
85174.711 446568.906 10.591 1.000
85170.227 446569.750 12.864 1.000
85174.883 446568.812 10.572 1.000
85173.953 446568.969 11.084 1.000
85170.406 446569.594 12.948 1.000
85174.305 446568.812 11.014 1.000
85172.266 446569.031 12.276 1.000
85174.898 446568.531 10.919 1.000
85171.961 446568.969 12.601 1.000
85174.250 446568.531 11.409 1.000
85171.953 446568.844 12.773 1.000
85172.039 446568.781 12.764 1.000
85173.766 446568.406 11.934 1.000
85173.969 446568.344 11.903 1.000
85172.578 446568.469 12.755 1.000
85172.516 446568.469 12.834 1.000
85174.109 446568.125 12.049 1.000
85175.000 446567.969 11.580 1.000
85174.133 446568.062 12.111 1.000
85171.969 446568.344 13.396 1.000
85173.406 446568.125 12.607 1.000
85171.500 446568.344 13.751 1.000
85172.320 446568.188 13.318 1.000
85172.344 446568.156 13.349 1.000
85173.023 446568.000 13.029 1.000
85172.859 446568.000 13.167 1.000
85173.547 446567.438 13.363 1.000
85174.547 446566.406 13.972 1.000
85174.391 446565.625 15.090 1.000
85174.352 446565.562 15.208 1.000
85174.320 446565.531 15.274 1.000
85174.969 446565.406 14.956 1.000
85174.992 446565.188 15.193 1.000
85174.922 446565.094 15.377 1.000
85173.773 446573.531 5.205 1.000
85174.000 446573.406 5.194 1.000
85173.938 446573.250 5.449 1.000
85173.836 446573.219 5.576 1.000
85174.914 446572.531 5.632 1.000
85174.680 446572.594 5.722 1.000
85174.023 446572.750 6.014 1.000
85173.984 446572.719 6.095 1.000
85174.742 446572.375 5.970 1.000
85172.383 446573.219 6.644 1.000
85173.930 446572.594 6.315 1.000
85172.750 446572.906 6.770 1.000
85174.891 446572.000 6.324 1.000
85174.938 446571.938 6.378 1.000
85172.117 446572.969 7.166 1.000
85173.781 446572.344 6.736 1.000
85172.250 446572.750 7.355 1.000
85171.188 446573.094 7.704 1.000
85174.117 446571.969 6.948 1.000
85171.969 446572.750 7.588 1.000
85173.031 446572.344 7.307 1.000
85171.953 446572.719 7.630 1.000
85171.891 446572.656 7.765 1.000
85173.094 446572.156 7.506 1.000
85172.914 446572.156 7.635 1.000
85172.914 446572.125 7.670 1.000
85174.312 446571.625 7.261 1.000
85173.656 446571.812 7.506 1.000
85172.781 446572.094 7.823 1.000
85173.797 446571.719 7.531 1.000
85172.750 446572.062 7.870 1.000
85172.688 446572.062 7.927 1.000
85172.633 446572.062 7.982 1.000
85172.547 446572.062 8.047 1.000
85174.109 446571.125 8.082 1.000
85173.891 446571.062 8.299 1.000
85170.547 446571.938 9.728 1.000
85174.914 446570.500 8.289 1.000
85170.227 446571.781 10.139 1.000
85174.906 446570.438 8.357 1.000
85171.000 446571.375 10.083 1.000
85170.602 446571.406 10.365 1.000
85174.922 446570.219 8.650 1.000
85174.984 446570.000 8.858 1.000
85172.672 446570.562 9.905 1.000
85169.984 446571.219 11.085 1.000
85172.852 446570.406 9.941 1.000
85169.969 446571.156 11.178 1.000
85170.344 446570.938 11.142 1.000
85174.633 446569.844 9.347 1.000
85174.633 446569.812 9.380 1.000
85171.148 446570.625 10.955 1.000
85170.289 446570.750 11.462 1.000
85170.727 446570.469 11.477 1.000
85169.930 446570.625 11.887 1.000
85170.289 446570.500 11.761 1.000
85169.992 446570.500 11.987 1.000
85173.398 446569.688 10.475 1.000
85173.781 446569.531 10.406 1.000
85173.797 446569.500 10.437 1.000
85170.289 446569.875 12.585 1.000
85174.773 446568.844 10.528 1.000
85174.812 446568.781 10.580 1.000
85174.281 446568.812 10.957 1.000
85170.180 446569.562 13.081 1.000
85173.586 446568.875 11.393 1.000
85174.805 446568.406 11.077 1.000
85172.227 446568.750 12.590 1.000
85173.797 446568.438 11.809 1.000
85171.555 446568.625 13.257 1.000
85171.344 446568.625 13.416 1.000
85172.500 446568.406 12.807 1.000
85174.133 446568.156 11.929 1.000
85174.148 446568.094 11.995 1.000
85172.469 446568.250 13.030 1.000
85173.414 446568.094 12.529 1.000
85171.734 446568.312 13.539 1.000
85171.781 446568.188 13.643 1.000
85173.094 446568.000 12.915 1.000
85173.000 446567.969 13.010 1.000
85173.539 446567.781 12.851 1.000
85172.336 446567.906 13.613 1.000
85174.195 446567.406 12.848 1.000
85173.586 446567.406 13.303 1.000
85174.508 446566.125 14.285 1.000
85174.438 446566.062 14.417 1.000
85174.992 446565.781 14.350 1.000
85174.969 446565.750 14.408 1.000
85174.492 446565.656 14.883 1.000
85174.445 446565.625 14.965 1.000
85174.922 446565.562 14.695 1.000
85173.742 446565.531 15.614 1.000
85174.367 446565.500 15.192 1.000
85173.977 446565.219 15.846 1.000
85174.469 446573.438 4.721 1.000
85174.562 446573.156 5.005 1.000
85173.969 446573.375 5.157 1.000
85173.984 446573.250 5.328 1.000
85173.805 446573.250 5.434 1.000
85174.781 446572.531 5.653 1.000
85173.703 446572.969 5.910 1.000
85174.930 446572.438 5.651 1.000
85174.703 446572.500 5.737 1.000
85174.656 446572.500 5.782 1.000
85173.914 446572.750 6.032 1.000
85173.984 446572.688 6.049 1.000
85174.719 446572.312 5.965 1.000
85173.875 446572.625 6.213 1.000
85173.867 446572.594 6.250 1.000
85172.602 446573.062 6.614 1.000
85172.859 446572.875 6.655 1.000
85172.734 446572.906 6.726 1.000
85172.086 446572.969 7.125 1.000
85173.789 446572.312 6.686 1.000
85172.883 446572.594 7.013 1.000
85171.469 446573.031 7.493 1.000
85172.258 446572.719 7.303 1.000
85172.273 446572.688 7.335 1.000
85171.977 446572.750 7.498 1.000
85173.984 446572.000 6.939 1.000
85171.969 446572.719 7.538 1.000
85174.391 446571.844 6.853 1.000
85171.781 446572.719 7.669 1.000
85173.008 446572.188 7.446 1.000
85172.969 446572.156 7.493 1.000
85173.781 446571.844 7.279 1.000
85173.117 446572.062 7.519 1.000
85174.250 446571.656 7.200 1.000
85172.930 446572.094 7.615 1.000
85172.875 446572.094 7.669 1.000
85172.930 446572.031 7.687 1.000
85173.680 446571.750 7.482 1.000
85173.500 446571.531 7.930 1.000
85173.578 446571.438 7.973 1.000
85170.500 446571.875 9.729 1.000
85174.875 446570.406 8.348 1.000
85170.977 446571.344 10.074 1.000
85171.039 446571.250 10.127 1.000
85170.578 446571.344 10.355 1.000
85170.852 446571.125 10.450 1.000
85174.891 446570.031 8.808 1.000
85172.688 446570.500 9.877 1.000
85170.133 446571.156 10.960 1.000
85172.789 446570.438 9.872 1.000
85170.000 446571.156 11.058 1.000
85169.977 446571.125 11.111 1.000
85170.344 446570.938 11.080 1.000
85174.609 446569.781 9.334 1.000
85171.039 446570.625 10.941 1.000
85173.617 446569.969 9.879 1.000
85174.945 446569.594 9.356 1.000
85173.602 446569.875 9.994 1.000
85170.242 446570.500 11.720 1.000
85173.336 446569.688 10.443 1.000
85173.375 446569.656 10.462 1.000
85173.773 446569.500 10.348 1.000
85173.766 446569.469 10.387 1.000
85170.414 446570.156 12.023 1.000
85170.305 446569.906 12.468 1.000
85174.148 446569.094 10.602 1.000
85170.336 446569.844 12.495 1.000
85173.805 446569.062 10.883 1.000
85174.758 446568.781 10.541 1.000
85174.312 446568.750 10.912 1.000
85173.633 446568.844 11.303 1.000
85173.398 446568.875 11.462 1.000
85172.227 446568.969 12.195 1.000
85174.859 446568.469 10.875 1.000
85174.773 446568.406 11.028 1.000
85173.102 446568.656 11.970 1.000
85171.883 446568.812 12.666 1.000
85172.133 446568.719 12.615 1.000
85173.875 446568.375 11.739 1.000
85174.047 446568.219 11.795 1.000
85171.430 446568.594 13.299 1.000
85172.492 446568.406 12.742 1.000
85174.156 446568.094 11.884 1.000
85174.141 446568.062 11.927 1.000
85173.086 446568.188 12.569 1.000
85172.336 446568.281 13.036 1.000
85171.820 446568.344 13.333 1.000
85171.773 446568.219 13.531 1.000
85171.805 446568.188 13.553 1.000
85171.828 446568.156 13.585 1.000
85172.305 446567.938 13.513 1.000
85173.109 446567.781 13.077 1.000
85173.078 446567.750 13.137 1.000
85173.828 446567.250 13.239 1.000
85173.711 446567.188 13.395 1.000
85174.531 446566.125 14.191 1.000
85174.414 446565.938 14.520 1.000
85174.922 446565.812 14.279 1.000
85174.984 446565.781 14.276 1.000
85174.969 446565.750 14.325 1.000
85174.625 446565.688 14.662 1.000
85174.594 446565.656 14.729 1.000
85174.375 446565.625 14.930 1.000
85174.586 446565.438 15.028 1.000
85174.523 446565.406 15.123 1.000
85173.750 446565.344 15.794 1.000
85173.812 446565.312 15.794 1.000
85174.805 446564.969 15.469 1.000
85174.898 446564.844 15.568 1.000
85174.453 446573.406 4.685 1.000
85174.633 446573.062 4.985 1.000
85173.812 446573.375 5.182 1.000
85173.766 446573.375 5.227 1.000
85173.742 446573.344 5.266 1.000
85173.680 446573.344 5.314 1.000
85173.828 446573.281 5.318 1.000
85171.195 446574.281 5.987 1.000
85173.656 446572.906 5.911 1.000
85174.852 446572.406 5.659 1.000
85174.672 446572.438 5.735 1.000
85173.945 446572.656 6.014 1.000
85174.672 446572.281 5.967 1.000
85174.844 446572.156 5.988 1.000
85172.672 446572.969 6.586 1.000
85172.781 446572.906 6.594 1.000
85172.719 446572.875 6.683 1.000
85173.133 446572.625 6.681 1.000
85172.078 446572.938 7.081 1.000
85173.820 446572.219 6.665 1.000
85172.219 446572.719 7.264 1.000
85171.969 446572.750 7.412 1.000
85173.977 446572.000 6.860 1.000
85171.992 446572.688 7.444 1.000
85173.961 446571.969 6.901 1.000
85171.508 446572.812 7.663 1.000
85173.930 446571.938 6.977 1.000
85173.000 446572.250 7.256 1.000
85174.281 446571.781 6.906 1.000
85171.797 446572.656 7.654 1.000
85174.312 446571.750 6.930 1.000
85173.023 446572.156 7.357 1.000
85173.023 446572.156 7.392 1.000
85172.992 446572.125 7.435 1.000
85172.961 446572.094 7.483 1.000
85173.867 446571.781 7.236 1.000
85174.203 446571.625 7.166 1.000
85173.445 446571.875 7.439 1.000
85173.742 446571.656 7.485 1.000
85173.750 446571.625 7.516 1.000
85173.742 446571.594 7.553 1.000
85174.000 446571.031 8.086 1.000
85170.492 446571.844 9.715 1.000
85174.523 446570.625 8.233 1.000
85174.586 446570.594 8.243 1.000
85174.602 446570.562 8.271 1.000
85170.539 446571.688 9.862 1.000
85170.227 446571.719 10.064 1.000
85170.227 446571.688 10.107 1.000
85174.867 446570.344 8.333 1.000
85174.859 446570.312 8.370 1.000
85170.625 446571.500 10.031 1.000
85170.953 446571.281 10.064 1.000
85171.000 446571.250 10.084 1.000
85170.867 446571.094 10.385 1.000
85170.977 446571.031 10.379 1.000
85170.297 446571.156 10.744 1.000
85174.898 446569.938 8.851 1.000
85172.703 446570.438 9.851 1.000
85169.992 446571.094 11.044 1.000
85170.352 446570.906 11.014 1.000
85170.836 446570.688 10.928 1.000
85170.531 446570.750 11.101 1.000
85174.266 446569.781 9.532 1.000
85170.742 446570.625 11.094 1.000
85173.625 446569.906 9.850 1.000
85174.891 446569.531 9.355 1.000
85170.492 446570.500 11.455 1.000
85173.250 446569.781 10.277 1.000
85170.656 446570.375 11.467 1.000
85174.008 446569.469 10.107 1.000
85173.367 446569.594 10.441 1.000
85173.797 446569.469 10.277 1.000
85170.078 446570.000 12.425 1.000
85174.906 446568.875 10.200 1.000
85170.234 446569.812 12.520 1.000
85174.031 446569.031 10.667 1.000
85170.602 446569.719 12.382 1.000
85174.719 446568.750 10.535 1.000
85170.352 446569.500 12.852 1.000
85174.320 446568.719 10.849 1.000
85173.672 446568.781 11.259 1.000
85174.656 446568.406 11.031 1.000
85173.086 446568.594 11.948 1.000
85172.203 446568.719 12.468 1.000
85172.156 446568.688 12.531 1.000
85172.039 446568.688 12.639 1.000
85173.906 446568.312 11.693 1.000
85174.078 446568.188 11.748 1.000
85172.484 446568.375 12.719 1.000
85171.297 446568.531 13.385 1.000
85174.156 446568.094 11.815 1.000
85173.094 446568.188 12.497 1.000
85172.297 446568.281 12.990 1.000
85173.406 446568.062 12.396 1.000
85172.461 446568.219 12.938 1.000
85172.516 446568.031 13.111 1.000
85173.062 446567.938 12.830 1.000
85173.531 446567.281 13.352 1.000
85174.953 446565.812 14.176 1.000
85174.977 446565.750 14.240 1.000
85174.938 446565.719 14.311 1.000
85174.703 446565.688 14.521 1.000
85174.664 446565.656 14.590 1.000
85174.383 446565.625 14.841 1.000
85174.109 446565.469 15.263 1.000
85174.586 446565.375 15.030 1.000
85173.867 446565.219 15.753 1.000
85173.898 446565.156 15.821 1.000
85174.430 446573.344 4.680 1.000
85174.484 446573.219 4.771 1.000
85174.570 446573.062 4.919 1.000
85174.562 446573.031 4.956 1.000
85173.828 446573.344 5.135 1.000
85171.164 446574.250 5.944 1.000
85173.633 446572.844 5.906 1.000
85174.750 446572.344 5.704 1.000
85174.867 446572.219 5.804 1.000
85173.953 446572.562 6.032 1.000
85174.695 446572.219 5.914 1.000
85173.242 446572.781 6.281 1.000
85172.695 446572.875 6.566 1.000
85172.719 446572.812 6.633 1.000
85172.969 446572.688 6.638 1.000
85173.023 446572.625 6.659 1.000
85174.773 446571.938 6.221 1.000
85172.102 446572.875 7.021 1.000
85174.656 446571.906 6.382 1.000
85173.820 446572.156 6.684 1.000
85173.844 446572.125 6.711 1.000
85173.914 446572.031 6.761 1.000
85172.570 446572.500 7.185 1.000
85171.969 446572.688 7.395 1.000
85173.914 446571.969 6.862 1.000
85173.719 446572.000 6.954 1.000
85171.102 446572.938 7.727 1.000
85172.961 446572.219 7.250 1.000
85174.219 446571.750 6.908 1.000
85173.047 446572.156 7.260 1.000
85173.281 446572.031 7.224 1.000
85173.008 446572.125 7.343 1.000
85174.141 446571.656 7.099 1.000
85173.898 446571.688 7.210 1.000
85173.672 446571.656 7.418 1.000
85173.469 446571.438 7.868 1.000
85170.500 446571.719 9.773 1.000
85174.609 446570.469 8.278 1.000
85170.531 446571.625 9.843 1.000
85170.469 446571.625 9.908 1.000
85174.648 446570.406 8.329 1.000
85170.273 446571.625 10.065 1.000
85170.281 446571.594 10.103 1.000
85174.875 446570.250 8.338 1.000
85174.867 446570.250 8.377 1.000
85170.719 446571.406 10.011 1.000
85170.914 446571.281 10.016 1.000
85174.859 446569.875 8.842 1.000
85174.641 446569.906 8.969 1.000
85170.055 446571.094 10.906 1.000
85172.734 446570.375 9.811 1.000
85170.016 446571.062 10.965 1.000
85172.773 446570.344 9.830 1.000
85170.336 446570.906 10.954 1.000
85174.555 446569.719 9.275 1.000
85174.414 446569.750 9.370 1.000
85173.703 446569.812 9.826 1.000
85170.586 446570.406 11.388 1.000
85169.438 446570.688 11.911 1.000
85169.398 446570.656 11.971 1.000
85170.625 446570.281 11.533 1.000
85173.430 446569.562 10.348 1.000
85170.852 446569.781 12.014 1.000
85174.000 446569.094 10.509 1.000
85174.039 446569.031 10.562 1.000
85174.875 446568.844 10.182 1.000
85174.891 446568.812 10.210 1.000
85173.547 446569.031 10.954 1.000
85173.477 446568.969 11.064 1.000
85173.375 446568.938 11.190 1.000
85174.328 446568.688 10.810 1.000
85172.195 446568.938 12.113 1.000
85174.492 446568.500 10.938 1.000
85174.805 446568.375 10.845 1.000
85174.672 446568.375 10.953 1.000
85172.016 446568.812 12.413 1.000
85172.609 446568.594 12.211 1.000
85172.172 446568.656 12.491 1.000
85174.148 446568.094 11.712 1.000
85174.141 446568.062 11.753 1.000
85173.086 446568.125 12.462 1.000
85173.398 446568.062 12.324 1.000
85172.375 446568.188 12.948 1.000
85172.242 446567.938 13.357 1.000
85173.297 446567.781 12.778 1.000
85173.711 446567.281 13.120 1.000
85174.297 446566.281 13.986 1.000
85174.453 446566.219 13.917 1.000
85174.586 446566.094 13.985 1.000
85174.570 446566.062 14.038 1.000
85174.266 446565.906 14.462 1.000
85174.266 446565.562 14.923 1.000
85174.602 446565.250 15.056 1.000
85174.398 446573.281 4.675 1.000
85174.555 446573.000 4.912 1.000
85173.547 446573.406 5.145 1.000
85173.906 446573.219 5.143 1.000
85173.844 446573.219 5.190 1.000
85174.906 446572.375 5.458 1.000
85171.734 446573.625 6.231 1.000
85173.609 446572.812 5.864 1.000
85173.883 446572.531 6.037 1.000
85174.672 446572.219 5.873 1.000
85173.164 446572.750 6.288 1.000
85172.719 446572.781 6.582 1.000
85172.867 446572.719 6.578 1.000
85174.938 446571.812 6.190 1.000
85171.961 446572.906 7.004 1.000
85174.656 446571.844 6.332 1.000
85172.836 446572.469 6.909 1.000
85172.180 446572.688 7.132 1.000
85173.859 446572.031 6.723 1.000
85172.047 446572.688 7.244 1.000
85173.711 446572.031 6.800 1.000
85172.602 446572.438 7.120 1.000
85174.445 446571.750 6.623 1.000
85173.156 446572.188 7.032 1.000
85173.844 446571.906 6.864 1.000
85173.625 446571.938 6.997 1.000
85173.102 446572.094 7.189 1.000
85174.164 446571.688 6.906 1.000
85173.055 446572.094 7.239 1.000
85174.203 446571.656 6.926 1.000
85174.219 446571.625 6.956 1.000
85173.055 446572.031 7.311 1.000
85173.031 446572.031 7.353 1.000
85173.930 446571.656 7.146 1.000
85173.445 446571.781 7.330 1.000
85173.609 446571.656 7.382 1.000
85171.898 446572.125 8.079 1.000
85173.328 446571.500 7.790 1.000
85174.062 446570.719 8.257 1.000
85170.531 446571.594 9.819 1.000
85170.461 446571.562 9.883 1.000
85174.484 446570.406 8.366 1.000
85174.391 446570.406 8.435 1.000
85174.828 446570.219 8.331 1.000
85174.562 446570.250 8.502 1.000
85170.727 446571.312 10.024 1.000
85170.898 446571.156 10.079 1.000
85170.609 446571.188 10.275 1.000
85170.297 446571.219 10.444 1.000
85170.852 446571.000 10.338 1.000
85172.422 446570.562 9.726 1.000
85174.797 446569.844 8.839 1.000
85174.602 446569.875 8.956 1.000
85170.039 446571.031 10.885 1.000
85170.422 446570.875 10.807 1.000
85170.344 446570.844 10.923 1.000
85170.461 446570.750 10.956 1.000
85173.625 446569.812 9.760 1.000
85170.562 446570.375 11.368 1.000
85173.977 446569.406 10.025 1.000
85173.719 446569.438 10.185 1.000
85170.742 446569.750 12.035 1.000
85174.023 446569.062 10.466 1.000
85173.789 446569.062 10.618 1.000
85174.836 446568.844 10.134 1.000
85169.648 446569.844 12.751 1.000
85173.578 446568.875 11.013 1.000
85174.602 446568.625 10.565 1.000
85174.352 446568.656 10.728 1.000
85174.445 446568.500 10.856 1.000
85174.758 446568.344 10.832 1.000
85174.445 446568.375 11.035 1.000
85172.094 446568.625 12.495 1.000
85173.953 446568.250 11.558 1.000
85174.156 446568.062 11.631 1.000
85174.164 446568.031 11.701 1.000
85173.391 446568.031 12.252 1.000
85172.359 446568.125 12.919 1.000
85173.109 446567.938 12.610 1.000
85172.227 446567.938 13.286 1.000
85173.672 446567.719 12.475 1.000
85173.430 446567.531 12.895 1.000
85173.797 446567.219 13.025 1.000
85174.258 446566.656 13.402 1.000
85174.172 446566.219 14.024 1.000
85174.648 446566.062 13.893 1.000
85174.992 446565.719 14.054 1.000
85174.617 446565.625 14.489 1.000
85174.070 446565.562 14.975 1.000
85174.977 446565.500 14.347 1.000
85174.125 446565.500 15.017 1.000
85174.078 446565.469 15.098 1.000
85174.047 446565.438 15.165 1.000
85174.008 446565.406 15.239 1.000
85173.961 446565.375 15.314 1.000
85174.367 446573.188 4.705 1.000
85174.523 446572.969 4.876 1.000
85173.555 446573.344 5.134 1.000
85173.781 446573.188 5.158 1.000
85171.156 446574.219 5.807 1.000
85174.938 446572.312 5.437 1.000
85174.930 446572.281 5.472 1.000
85173.578 446572.781 5.857 1.000
85171.781 446573.469 6.321 1.000
85174.664 446572.156 5.828 1.000
85173.078 446572.688 6.330 1.000
85172.711 446572.750 6.533 1.000
85172.812 446572.688 6.540 1.000
85173.688 446572.344 6.345 1.000
85173.812 446572.250 6.380 1.000
85174.414 446571.906 6.350 1.000
85174.719 446571.781 6.299 1.000
85172.164 446572.688 7.045 1.000
85172.250 446572.625 7.057 1.000
85172.086 446572.656 7.141 1.000
85171.992 446572.656 7.204 1.000
85173.820 446571.969 6.717 1.000
85173.125 446572.156 6.987 1.000
85173.812 446571.906 6.820 1.000
85174.844 446571.500 6.554 1.000
85173.086 446572.125 7.071 1.000
85173.055 446572.125 7.114 1.000
85173.031 446572.094 7.155 1.000
85172.625 446572.219 7.315 1.000
85172.594 446572.188 7.359 1.000
85174.031 446571.625 6.994 1.000
85173.961 446571.625 7.049 1.000
85174.250 446571.500 6.994 1.000
85173.008 446571.938 7.378 1.000
85173.547 446571.656 7.349 1.000
85173.352 446571.438 7.760 1.000
85172.719 446571.625 8.008 1.000
85174.977 446570.844 7.312 1.000
85173.969 446570.875 8.030 1.000
85174.078 446570.719 8.159 1.000
85170.523 446571.531 9.795 1.000
85174.172 446570.438 8.428 1.000
85174.609 446570.281 8.326 1.000
85174.555 446570.281 8.382 1.000
85171.156 446571.219 9.712 1.000
85174.812 446570.156 8.311 1.000
85170.789 446571.219 9.975 1.000
85170.609 446571.094 10.289 1.000
85169.242 446571.406 10.934 1.000
85170.383 446571.062 10.507 1.000
85170.227 446571.031 10.655 1.000
85174.594 446569.812 8.931 1.000
85174.758 446569.750 8.895 1.000
85172.742 446570.281 9.751 1.000
85170.359 446570.812 10.845 1.000
85170.430 446570.719 10.901 1.000
85170.859 446570.594 10.752 1.000
85174.492 446569.656 9.211 1.000
85173.531 446569.906 9.629 1.000
85173.625 446569.812 9.696 1.000
85169.664 446570.594 11.664 1.000
85170.469 446570.344 11.383 1.000
85173.938 446569.406 9.978 1.000
85170.156 446570.031 12.034 1.000
85170.125 446570.000 12.094 1.000
85170.188 446569.906 12.149 1.000
85174.742 446568.844 10.080 1.000
85173.789 446569.062 10.551 1.000
85170.133 446569.656 12.522 1.000
85174.383 446568.625 10.647 1.000
85173.742 446568.656 11.081 1.000
85174.742 446568.312 10.774 1.000
85174.766 446568.281 10.796 1.000
85174.273 446568.344 11.092 1.000
85172.844 446568.531 11.933 1.000
85172.180 446568.594 12.373 1.000
85172.070 446568.562 12.471 1.000
85173.992 446568.219 11.460 1.000
85174.125 446568.094 11.535 1.000
85172.023 446568.406 12.704 1.000
85171.766 446568.312 13.052 1.000
85173.352 446568.031 12.197 1.000
85172.352 446568.156 12.804 1.000
85173.492 446567.969 12.193 1.000
85173.500 446567.594 12.653 1.000
85173.117 446567.562 13.002 1.000
85173.250 446567.344 13.160 1.000
85173.258 446567.312 13.201 1.000
85173.781 446567.219 12.912 1.000
85174.812 446566.031 13.691 1.000
85174.109 446565.438 15.027 1.000
85173.883 446565.312 15.327 1.000
85173.883 446565.250 15.411 1.000
85173.758 446565.219 15.552 1.000
85173.742 446565.000 15.873 1.000
85173.898 446573.531 4.538 1.000
85174.094 446573.375 4.572 1.000
85174.422 446573.125 4.648 1.000
85174.375 446573.125 4.689 1.000
85174.484 446572.938 4.834 1.000
85173.578 446573.250 5.113 1.000
85173.734 446573.156 5.151 1.000
85171.133 446574.188 5.755 1.000
85172.047 446573.625 5.791 1.000
85171.648 446573.562 6.182 1.000
85171.695 446573.469 6.246 1.000
85174.953 446572.156 5.512 1.000
85173.555 446572.719 5.844 1.000
85174.727 446572.188 5.630 1.000
85174.781 446572.094 5.713 1.000
85173.734 446572.406 6.107 1.000
85172.695 446572.719 6.479 1.000
85172.750 446572.688 6.501 1.000
85172.164 446572.688 6.912 1.000
85174.609 446571.781 6.275 1.000
85172.195 446572.656 6.940 1.000
85174.648 446571.719 6.297 1.000
85172.875 446572.344 6.860 1.000
85174.562 446571.688 6.418 1.000
85171.664 446572.688 7.313 1.000
85173.102 446572.125 6.936 1.000
85174.914 446571.469 6.448 1.000
85173.062 446572.125 6.984 1.000
85173.656 446571.875 6.847 1.000
85173.047 446572.062 7.059 1.000
85171.523 446572.562 7.584 1.000
85173.930 446571.688 6.901 1.000
85171.484 446572.531 7.632 1.000
85173.953 446571.656 6.928 1.000
85172.320 446572.125 7.529 1.000
85173.414 446571.719 7.261 1.000
85172.000 446572.031 7.926 1.000
85173.203 446571.531 7.644 1.000
85174.047 446571.219 7.402 1.000
85173.289 446571.469 7.686 1.000
85172.078 446571.812 8.123 1.000
85172.734 446571.594 7.941 1.000
85173.969 446570.812 8.001 1.000
85173.656 446570.875 8.148 1.000
85174.031 446570.719 8.079 1.000
85170.820 446571.375 9.651 1.000
85170.531 446571.438 9.803 1.000
85174.805 446570.125 8.283 1.000
85170.859 446571.156 9.916 1.000
85170.812 446571.094 10.015 1.000
85170.320 446571.062 10.456 1.000
85168.781 446571.469 11.092 1.000
85170.195 446571.000 10.633 1.000
85171.969 446570.500 9.932 1.000
85174.672 446569.781 8.833 1.000
85170.078 446570.938 10.766 1.000
85172.750 446570.219 9.716 1.000
85169.727 446570.938 11.044 1.000
85172.953 446570.094 9.702 1.000
85170.383 446570.750 10.803 1.000
85170.805 446570.562 10.703 1.000
85173.859 446569.781 9.418 1.000
85170.875 446570.531 10.713 1.000
85174.469 446569.625 9.186 1.000
85173.562 446569.812 9.617 1.000
85170.906 446570.219 11.106 1.000
85170.938 446570.188 11.132 1.000
85172.297 446569.562 10.897 1.000
85170.164 446570.031 11.909 1.000
85172.297 446569.531 10.935 1.000
85170.141 446570.000 11.964 1.000
85170.422 446569.812 11.995 1.000
85170.539 446569.750 11.981 1.000
85173.992 446569.000 10.339 1.000
85173.852 446569.000 10.444 1.000
85170.086 446569.719 12.373 1.000
85170.078 446569.656 12.465 1.000
85170.047 446569.562 12.610 1.000
85170.031 446569.531 12.661 1.000
85170.031 446569.500 12.707 1.000
85170.617 446569.344 12.450 1.000
85170.070 446569.438 12.728 1.000
85174.383 446568.594 10.568 1.000
85174.406 446568.562 10.590 1.000
85174.406 446568.531 10.628 1.000
85173.766 446568.625 10.992 1.000
85172.141 446568.781 12.034 1.000
85174.734 446568.312 10.699 1.000
85174.734 446568.281 10.734 1.000
85172.938 446568.500 11.803 1.000
85172.102 446568.531 12.372 1.000
85174.109 446568.125 11.396 1.000
85174.125 446568.031 11.495 1.000
85172.406 446568.250 12.528 1.000
85173.391 446568.000 12.092 1.000
85172.336 446568.125 12.729 1.000
85173.148 446568.000 12.306 1.000
85173.164 446567.938 12.377 1.000
85173.000 446567.812 12.627 1.000
85173.133 446567.594 12.827 1.000
85173.047 446567.469 13.040 1.000
85173.805 446567.250 12.775 1.000
85173.789 446567.219 12.821 1.000
85173.750 446567.188 12.887 1.000
85174.836 446566.125 13.466 1.000
85174.758 446566.031 13.639 1.000
85174.430 446565.938 13.988 1.000
85174.961 446565.719 13.889 1.000
85174.539 446565.438 14.562 1.000
85173.898 446565.375 15.123 1.000
85174.102 446565.344 15.015 1.000
85174.102 446565.312 15.058 1.000
85173.766 446565.250 15.400 1.000
85173.875 446573.500 4.494 1.000
85173.828 446573.469 4.536 1.000
85174.359 446573.094 4.645 1.000
85173.617 446573.156 5.125 1.000
85174.102 446572.906 5.061 1.000
85171.133 446574.156 5.700 1.000
85173.609 446573.062 5.230 1.000
85171.500 446573.969 5.664 1.000
85172.383 446573.562 5.518 1.000
85174.242 446572.750 5.165 1.000
85170.953 446574.125 5.855 1.000
85173.562 446573.000 5.342 1.000
85171.922 446573.688 5.688 1.000
85171.922 446573.625 5.800 1.000
85171.727 446573.562 6.033 1.000
85173.508 446572.625 5.870 1.000
85174.727 446572.125 5.610 1.000
85174.734 446572.094 5.674 1.000
85174.609 446572.062 5.768 1.000
85173.719 446572.375 6.058 1.000
85172.688 446572.656 6.460 1.000
85173.609 446572.219 6.324 1.000
85172.148 446572.781 6.711 1.000
85172.219 446572.656 6.840 1.000
85172.188 446572.625 6.885 1.000
85173.102 446572.250 6.668 1.000
85173.719 446572.000 6.534 1.000
85172.195 446572.562 6.955 1.000
85174.539 446571.688 6.338 1.000
85173.141 446572.188 6.728 1.000
85174.836 446571.500 6.350 1.000
85173.070 446572.125 6.890 1.000
85173.070 446572.094 6.924 1.000
85173.688 446571.844 6.779 1.000
85173.688 446571.812 6.814 1.000
85173.812 446571.750 6.811 1.000
85173.828 446571.719 6.839 1.000
85171.203 446572.594 7.656 1.000
85173.328 446571.719 7.195 1.000
85171.859 446572.188 7.721 1.000
85172.055 446571.969 7.845 1.000
85173.211 446571.531 7.547 1.000
85172.711 446571.531 7.922 1.000
85174.836 446570.750 7.308 1.000
85173.953 446570.750 7.978 1.000
85173.961 446570.719 8.043 1.000
85170.742 446571.375 9.611 1.000
85174.758 446570.031 8.305 1.000
85170.828 446571.094 9.897 1.000
85170.742 446571.094 9.970 1.000
85170.758 446571.062 10.002 1.000
85173.109 446570.250 9.277 1.000
85172.242 446570.438 9.672 1.000
85170.156 446570.938 10.616 1.000
85171.945 446570.438 9.909 1.000
85174.617 446569.719 8.823 1.000
85174.570 446569.719 8.875 1.000
85172.914 446570.094 9.650 1.000
85170.750 446570.531 10.692 1.000
85174.453 446569.594 9.126 1.000
85173.898 446569.688 9.403 1.000
85170.547 446570.344 11.108 1.000
85170.273 446570.250 11.441 1.000
85170.117 446570.031 11.808 1.000
85170.156 446570.000 11.832 1.000
85172.500 446569.469 10.762 1.000
85173.961 446569.031 10.210 1.000
85172.625 446569.312 10.856 1.000
85170.469 446569.781 11.894 1.000
85169.586 446569.938 12.363 1.000
85173.977 446568.969 10.275 1.000
85173.891 446568.969 10.350 1.000
85174.734 446568.781 9.972 1.000
85174.727 446568.750 10.010 1.000
85170.719 446569.344 12.274 1.000
85170.719 446569.312 12.317 1.000
85174.391 446568.562 10.490 1.000
85170.281 446569.312 12.623 1.000
85173.789 446568.594 10.905 1.000
85173.758 446568.594 10.958 1.000
85170.602 446569.094 12.672 1.000
85172.125 446568.719 12.000 1.000
85174.727 446568.250 10.663 1.000
85174.266 446568.250 11.015 1.000
85172.922 446568.438 11.769 1.000
85172.133 446568.531 12.275 1.000
85172.109 446568.500 12.326 1.000
85174.148 446568.062 11.330 1.000
85172.289 446568.219 12.552 1.000
85172.094 446568.250 12.659 1.000
85173.359 446568.000 12.029 1.000
85172.312 446568.125 12.656 1.000
85172.312 446568.094 12.700 1.000
85173.180 446567.938 12.247 1.000
85173.172 446567.906 12.289 1.000
85173.180 446567.500 12.793 1.000
85173.914 446567.344 12.471 1.000
85172.852 446567.375 13.235 1.000
85173.828 446567.219 12.674 1.000
85174.781 446566.688 12.645 1.000
85174.773 446566.031 13.536 1.000
85174.742 446565.719 13.950 1.000
85174.680 446565.344 14.486 1.000
85174.133 446565.125 15.191 1.000
85174.164 446565.094 15.212 1.000
85173.883 446573.406 4.479 1.000
85173.883 446573.375 4.512 1.000
85174.094 446573.156 4.645 1.000
85174.250 446573.062 4.649 1.000
85172.688 446573.625 5.115 1.000
85174.109 446572.875 5.010 1.000
85173.797 446572.969 5.106 1.000
85171.094 446574.125 5.653 1.000
85173.805 446572.938 5.139 1.000
85171.000 446574.094 5.749 1.000
85174.156 446572.750 5.132 1.000
85173.570 446572.969 5.289 1.000
85173.531 446572.969 5.331 1.000
85171.836 446573.625 5.726 1.000
85171.469 446573.688 5.958 1.000
85171.781 446573.531 5.927 1.000
85171.641 446573.500 6.032 1.000
85174.773 446572.031 5.579 1.000
85173.625 446572.312 6.094 1.000
85172.688 446572.656 6.367 1.000
85172.688 446572.625 6.405 1.000
85172.227 446572.625 6.742 1.000
85172.203 446572.625 6.784 1.000
85172.312 446572.531 6.828 1.000
85172.922 446572.219 6.766 1.000
85174.594 446571.562 6.332 1.000
85174.656 446571.531 6.346 1.000
85173.062 446572.094 6.797 1.000
85174.734 446571.469 6.357 1.000
85173.625 446571.875 6.672 1.000
85173.062 446572.062 6.868 1.000
85173.664 446571.812 6.729 1.000
85174.469 446571.469 6.561 1.000
85173.172 446571.844 7.045 1.000
85173.258 446571.750 7.124 1.000
85173.203 446571.688 7.243 1.000
85173.203 446571.656 7.278 1.000
85171.883 446572.094 7.688 1.000
85173.227 446571.625 7.306 1.000
85173.195 446571.594 7.349 1.000
85172.047 446571.812 7.933 1.000
85171.914 446571.750 8.125 1.000
85174.172 446570.969 7.439 1.000
85171.844 446571.719 8.222 1.000
85174.859 446570.656 7.304 1.000
85174.336 446570.844 7.484 1.000
85173.922 446570.688 7.996 1.000
85174.703 446570.281 7.938 1.000
85170.664 446571.344 9.611 1.000
85171.078 446571.125 9.568 1.000
85174.742 446570.000 8.279 1.000
85171.227 446570.906 9.747 1.000
85172.219 446570.562 9.425 1.000
85171.812 446570.500 9.819 1.000
85172.109 446570.406 9.733 1.000
85170.242 446570.875 10.506 1.000
85170.117 446570.875 10.597 1.000
85174.562 446569.688 8.811 1.000
85170.367 446570.688 10.658 1.000
85172.922 446570.031 9.611 1.000
85170.656 446570.469 10.738 1.000
85172.328 446569.938 10.161 1.000
85169.430 446570.438 11.702 1.000
85169.797 446570.125 11.834 1.000
85170.148 446570.000 11.713 1.000
85170.148 446569.969 11.755 1.000
85169.148 446570.156 12.269 1.000
85169.562 446570.000 12.160 1.000
85170.391 446569.812 11.807 1.000
85169.562 446569.938 12.246 1.000
85170.500 446569.625 11.966 1.000
85174.695 446568.719 9.955 1.000
85169.992 446569.562 12.428 1.000
85170.648 446569.375 12.186 1.000
85174.383 446568.594 10.383 1.000
85174.367 446568.562 10.426 1.000
85172.594 446568.875 11.364 1.000
85170.328 446569.219 12.601 1.000
85173.828 446568.562 10.842 1.000
85172.922 446568.594 11.458 1.000
85173.984 446568.375 10.943 1.000
85174.711 446568.219 10.596 1.000
85172.117 446568.656 11.998 1.000
85172.930 446568.438 11.648 1.000
85172.086 446568.531 12.175 1.000
85172.109 446568.500 12.203 1.000
85174.156 446568.062 11.245 1.000
85174.156 446568.031 11.279 1.000
85171.773 446568.312 12.708 1.000
85171.797 446568.281 12.737 1.000
85171.742 446568.250 12.810 1.000
85173.344 446567.969 11.954 1.000
85172.312 446568.062 12.614 1.000
85173.172 446567.906 12.164 1.000
85173.711 446567.469 12.350 1.000
85173.727 446567.438 12.382 1.000
85173.938 446567.281 12.404 1.000
85173.844 446567.281 12.500 1.000
85173.945 446566.594 13.291 1.000
85174.320 446565.750 14.114 1.000
85174.570 446565.719 13.978 1.000
85174.578 446565.688 14.014 1.000
85174.148 446565.375 14.735 1.000
85174.094 446565.000 15.249 1.000
85174.117 446564.906 15.359 1.000
85173.906 446573.312 4.495 1.000
85174.070 446573.125 4.600 1.000
85174.367 446572.844 4.745 1.000
85173.602 446573.094 4.993 1.000
85173.570 446573.094 5.033 1.000
85173.555 446573.062 5.071 1.000
85173.641 446572.969 5.121 1.000
85171.023 446574.062 5.690 1.000
85171.867 446573.625 5.629 1.000
85171.797 446573.500 5.829 1.000
85171.359 446573.656 5.963 1.000
85171.578 446573.469 6.028 1.000
85174.836 446571.969 5.515 1.000
85172.781 446572.562 6.287 1.000
85173.531 446572.250 6.166 1.000
85172.227 446572.594 6.683 1.000
85173.375 446572.031 6.548 1.000
85174.562 446571.531 6.286 1.000
85173.078 446572.094 6.700 1.000
85173.078 446572.062 6.735 1.000
85173.070 446572.031 6.772 1.000
85174.453 446571.500 6.413 1.000
85173.680 446571.781 6.632 1.000
85173.164 446571.906 6.884 1.000
85173.180 446571.875 6.915 1.000
85172.164 446572.125 7.357 1.000
85171.453 446572.219 7.757 1.000
85173.609 446571.438 7.128 1.000
85171.555 446572.156 7.766 1.000
85172.258 446571.875 7.581 1.000
85172.195 446571.875 7.638 1.000
85172.102 446571.875 7.705 1.000
85172.109 446571.844 7.738 1.000
85174.133 446570.938 7.393 1.000
85172.742 446571.406 7.858 1.000
85173.477 446571.094 7.682 1.000
85173.891 446570.719 7.876 1.000
85174.047 446570.438 8.121 1.000
85174.023 446570.406 8.162 1.000
85172.914 446570.719 8.614 1.000
85174.695 446570.156 8.007 1.000
85170.445 446571.344 9.661 1.000
85174.570 446570.125 8.120 1.000
85174.195 446570.188 8.331 1.000
85170.539 446571.219 9.747 1.000
85172.477 446570.594 9.108 1.000
85174.703 446569.938 8.264 1.000
85174.227 446570.062 8.486 1.000
85172.508 446570.500 9.203 1.000
85170.727 446570.969 9.913 1.000
85169.227 446571.219 10.725 1.000
85171.891 446570.375 9.827 1.000
85174.469 446569.688 8.786 1.000
85169.984 446570.844 10.662 1.000
85174.523 446569.625 8.796 1.000
85171.922 446570.281 9.927 1.000
85170.359 446570.688 10.587 1.000
85174.578 446569.562 8.839 1.000
85171.953 446570.250 9.951 1.000
85170.367 446570.656 10.626 1.000
85172.938 446569.969 9.571 1.000
85172.789 446569.969 9.670 1.000
85170.648 446570.469 10.628 1.000
85169.969 446570.094 11.634 1.000
85173.617 446569.250 9.981 1.000
85169.930 446570.062 11.693 1.000
85172.922 446569.375 10.340 1.000
85170.422 446569.938 11.503 1.000
85170.320 446569.875 11.679 1.000
85170.336 446569.812 11.714 1.000
85173.422 446569.125 10.286 1.000
85169.203 446570.031 12.295 1.000
85174.016 446568.969 10.040 1.000
85170.367 446569.719 11.821 1.000
85169.094 446570.000 12.436 1.000
85173.992 446568.938 10.118 1.000
85170.414 446569.656 11.883 1.000
85170.422 446569.625 11.921 1.000
85170.469 446569.531 11.983 1.000
85170.555 446569.406 12.105 1.000
85170.555 446569.344 12.147 1.000
85174.391 446568.594 10.271 1.000
85174.367 446568.562 10.313 1.000
85170.547 446569.281 12.234 1.000
85170.547 446569.250 12.277 1.000
85172.586 446568.812 11.327 1.000
85172.617 446568.781 11.346 1.000
85173.867 446568.531 10.744 1.000
85170.656 446569.031 12.519 1.000
85174.656 446568.250 10.513 1.000
85174.695 446568.219 10.527 1.000
85174.703 446568.188 10.556 1.000
85174.727 446568.156 10.577 1.000
85172.961 446568.438 11.550 1.000
85174.250 446568.156 10.935 1.000
85172.109 446568.469 12.120 1.000
85174.172 446568.031 11.156 1.000
85174.156 446568.000 11.201 1.000
85171.852 446568.281 12.581 1.000
85171.820 446568.250 12.637 1.000
85172.336 446568.062 12.513 1.000
85173.180 446567.906 12.079 1.000
85174.281 446567.656 11.563 1.000
85172.750 446567.875 12.439 1.000
85173.570 446567.438 12.385 1.000
85174.523 446567.281 11.856 1.000
85173.922 446567.250 12.370 1.000
85173.898 446567.219 12.418 1.000
85174.617 446566.625 12.648 1.000
85174.703 446566.219 13.126 1.000
85174.977 446566.156 12.977 1.000
85174.844 446566.000 13.296 1.000
85174.016 446565.031 15.158 1.000
85174.094 446564.812 15.404 1.000
85173.930 446573.219 4.475 1.000
85174.023 446573.094 4.559 1.000
85174.234 446572.906 4.654 1.000
85172.727 446573.500 5.038 1.000
85173.609 446573.031 4.974 1.000
85173.531 446573.031 5.022 1.000
85171.102 446574.031 5.577 1.000
85173.617 446572.906 5.109 1.000
85174.078 446572.688 5.048 1.000
85174.070 446572.688 5.082 1.000
85174.047 446572.656 5.120 1.000
85174.031 446572.656 5.157 1.000
85174.031 446572.625 5.192 1.000
85171.766 446573.562 5.670 1.000
85174.031 446572.594 5.222 1.000
85174.031 446572.562 5.256 1.000
85174.039 446572.531 5.288 1.000
85171.758 446573.438 5.858 1.000
85171.562 446573.438 5.974 1.000
85174.977 446571.875 5.429 1.000
85173.430 446572.469 5.830 1.000
85172.672 446572.594 6.259 1.000
85172.656 446572.562 6.297 1.000
85173.172 446572.188 6.410 1.000
85173.289 446572.094 6.448 1.000
85173.227 446572.062 6.498 1.000
85173.539 446571.938 6.446 1.000
85173.109 446572.031 6.633 1.000
85173.883 446571.719 6.452 1.000
85173.141 446572.000 6.659 1.000
85174.562 446571.469 6.295 1.000
85174.594 446571.438 6.318 1.000
85174.344 446571.375 6.552 1.000
85174.352 446571.375 6.582 1.000
85174.086 446571.438 6.691 1.000
85172.234 446572.094 7.238 1.000
85172.211 446572.062 7.282 1.000
85172.375 446571.875 7.412 1.000
85173.602 446571.406 7.105 1.000
85172.078 446571.875 7.612 1.000
85172.172 446571.625 7.874 1.000
85172.898 446571.281 7.777 1.000
85174.125 446570.844 7.434 1.000
85174.883 446570.531 7.272 1.000
85173.328 446570.844 8.011 1.000
85173.445 446570.781 8.005 1.000
85172.906 446570.656 8.584 1.000
85172.914 446570.625 8.618 1.000
85170.414 446571.281 9.642 1.000
85174.516 446570.062 8.142 1.000
85170.539 446571.156 9.714 1.000
85174.219 446570.094 8.321 1.000
85170.195 446571.219 9.888 1.000
85174.664 446569.906 8.214 1.000
85174.672 446569.906 8.243 1.000
85171.234 446570.812 9.638 1.000
85174.320 446569.938 8.447 1.000
85172.500 446570.438 9.172 1.000
85170.703 446570.938 9.889 1.000
85172.617 446570.375 9.162 1.000
85171.953 446570.438 9.577 1.000
85169.258 446571.156 10.675 1.000
85172.031 446570.406 9.584 1.000
85172.375 446570.219 9.553 1.000
85168.961 446571.031 11.056 1.000
85170.367 446570.625 10.548 1.000
85172.930 446569.938 9.503 1.000
85170.594 446570.469 10.574 1.000
85169.102 446570.688 11.427 1.000
85170.141 446570.000 11.514 1.000
85173.602 446569.188 9.949 1.000
85172.953 446569.312 10.286 1.000
85169.266 446570.094 12.050 1.000
85169.492 446570.000 12.032 1.000
85173.383 446569.125 10.229 1.000
85170.344 446569.750 11.711 1.000
85174.008 446568.938 10.004 1.000
85170.367 446569.688 11.740 1.000
85174.008 446568.906 10.035 1.000
85169.336 446569.844 12.323 1.000
85169.992 446569.500 12.305 1.000
85174.383 446568.594 10.166 1.000
85169.461 446569.500 12.699 1.000
85172.891 446568.750 11.094 1.000
85173.953 446568.375 10.768 1.000
85174.672 446568.188 10.463 1.000
85174.680 446568.156 10.492 1.000
85173.008 446568.438 11.405 1.000
85174.242 446568.094 10.899 1.000
85171.445 446568.500 12.473 1.000
85174.164 446568.031 11.048 1.000
85171.406 446568.438 12.617 1.000
85171.234 446568.375 12.793 1.000
85171.867 446568.219 12.529 1.000
85173.258 446567.938 11.835 1.000
85173.195 446567.906 11.948 1.000
85172.781 446567.875 12.294 1.000
85174.219 446567.625 11.516 1.000
85172.531 446567.656 12.755 1.000
85172.516 446567.625 12.805 1.000
85173.938 446567.188 12.309 1.000
85174.734 446567.062 11.865 1.000
85173.492 446567.000 12.883 1.000
85174.023 446566.344 13.330 1.000
85174.828 446566.188 12.945 1.000
85174.922 446565.938 13.188 1.000
85174.430 446565.625 13.966 1.000
85174.633 446565.438 14.057 1.000
85173.711 446565.469 14.731 1.000
85174.609 446565.406 14.117 1.000
85174.570 446565.375 14.185 1.000
85174.539 446565.344 14.248 1.000
85174.961 446564.688 14.793 1.000
85173.930 446573.156 4.462 1.000
85174.000 446573.062 4.518 1.000
85174.211 446572.844 4.645 1.000
85174.266 446572.781 4.701 1.000
85171.117 446573.938 5.558 1.000
85173.570 446572.875 5.102 1.000
85172.133 446573.438 5.467 1.000
85171.680 446573.531 5.671 1.000
85173.781 446572.625 5.261 1.000
85171.305 446573.594 5.864 1.000
85171.539 446573.438 5.888 1.000
85171.531 446573.406 5.927 1.000
85170.969 446573.625 6.091 1.000
85171.383 446573.375 6.112 1.000
85171.281 446573.375 6.171 1.000
85173.461 446572.406 5.770 1.000
85173.398 446572.406 5.818 1.000
85172.648 446572.531 6.246 1.000
85172.258 446572.594 6.452 1.000
85172.242 446572.562 6.492 1.000
85173.320 446572.125 6.248 1.000
85172.070 446572.594 6.609 1.000
85172.008 446572.562 6.662 1.000
85173.203 446572.062 6.414 1.000
85173.172 446572.062 6.459 1.000
85173.141 446572.031 6.501 1.000
85173.117 446572.031 6.540 1.000
85173.047 446572.000 6.630 1.000
85174.172 446571.562 6.352 1.000
85174.555 446571.406 6.276 1.000
85173.531 446571.750 6.597 1.000
85172.836 446571.969 6.828 1.000
85172.750 446571.938 6.924 1.000
85173.219 446571.750 6.822 1.000
85172.250 446572.062 7.138 1.000
85172.453 446571.844 7.256 1.000
85172.398 446571.844 7.309 1.000
85172.625 446571.594 7.453 1.000
85172.641 446571.562 7.485 1.000
85172.898 446571.156 7.822 1.000
85172.930 446571.031 7.987 1.000
85174.180 446570.531 7.684 1.000
85173.453 446570.750 7.940 1.000
85173.992 446570.500 7.883 1.000
85169.391 446571.531 10.002 1.000
85170.383 446571.188 9.704 1.000
85174.617 446569.938 8.106 1.000
85171.047 446570.969 9.489 1.000
85174.617 446569.938 8.137 1.000
85170.562 446571.062 9.714 1.000
85174.297 446569.906 8.395 1.000
85171.172 446570.750 9.671 1.000
85172.211 446570.375 9.369 1.000
85172.859 446569.969 9.391 1.000
85172.758 446569.812 9.687 1.000
85169.922 446570.500 10.911 1.000
85172.984 446569.625 9.769 1.000
85173.406 446569.344 9.827 1.000
85172.609 446569.469 10.263 1.000
85170.141 446569.969 11.438 1.000
85170.109 446569.969 11.492 1.000
85169.086 446570.125 12.054 1.000
85169.477 446570.000 11.914 1.000
85169.469 446569.969 11.961 1.000
85174.117 446568.906 9.846 1.000
85174.047 446568.906 9.914 1.000
85169.406 446569.875 12.120 1.000
85174.023 446568.875 9.961 1.000
85171.742 446569.344 11.048 1.000
85169.367 446569.812 12.226 1.000
85169.352 446569.781 12.278 1.000
85174.594 446568.688 9.790 1.000
85174.383 446568.562 10.094 1.000
85172.688 446568.875 10.969 1.000
85170.141 446569.312 12.318 1.000
85169.555 446569.312 12.743 1.000
85173.953 446568.469 10.550 1.000
85173.945 446568.438 10.591 1.000
85173.945 446568.375 10.659 1.000
85170.125 446568.969 12.753 1.000
85174.672 446568.125 10.424 1.000
85171.758 446568.594 12.024 1.000
85168.867 446569.094 13.544 1.000
85174.219 446568.062 10.869 1.000
85172.102 446568.406 12.001 1.000
85168.625 446568.969 13.901 1.000
85174.180 446567.969 10.997 1.000
85173.547 446568.062 11.374 1.000
85169.531 446568.719 13.551 1.000
85168.859 446568.781 13.960 1.000
85168.883 446568.750 13.996 1.000
85173.766 446567.906 11.403 1.000
85173.688 446567.906 11.482 1.000
85173.875 446567.844 11.414 1.000
85172.320 446568.062 12.275 1.000
85172.820 446567.875 12.153 1.000
85171.336 446567.812 13.363 1.000
85174.797 446566.844 11.998 1.000
85173.492 446566.969 12.842 1.000
85173.297 446566.781 13.239 1.000
85173.266 446566.750 13.297 1.000
85174.039 446566.500 13.038 1.000
85173.477 446566.469 13.481 1.000
85173.352 446566.344 13.764 1.000
85174.625 446565.625 13.732 1.000
85174.695 446565.594 13.719 1.000
85174.758 446565.531 13.753 1.000
85174.734 446565.500 13.811 1.000
85174.695 446564.531 15.113 1.000
85174.977 446564.312 15.184 1.000
85174.875 446564.281 15.310 1.000
85173.781 446573.219 4.414 1.000
85173.945 446573.062 4.486 1.000
85173.977 446573.031 4.515 1.000
85174.180 446572.812 4.643 1.000
85172.633 446573.438 4.999 1.000
85172.445 446573.469 5.069 1.000
85173.570 446572.938 4.926 1.000
85172.734 446573.281 5.122 1.000
85171.125 446573.875 5.550 1.000
85173.539 446572.812 5.099 1.000
85171.328 446573.719 5.585 1.000
85172.062 446573.375 5.472 1.000
85171.875 446573.406 5.584 1.000
85171.656 446573.469 5.667 1.000
85171.703 446573.438 5.694 1.000
85171.281 446573.562 5.823 1.000
85170.938 446573.688 5.935 1.000
85171.508 446573.406 5.885 1.000
85171.352 446573.438 5.958 1.000
85173.367 446572.375 5.816 1.000
85171.562 446573.031 6.320 1.000
85172.633 446572.531 6.169 1.000
85172.273 446572.625 6.328 1.000
85172.273 446572.594 6.366 1.000
85172.266 446572.562 6.403 1.000
85172.703 446572.344 6.362 1.000
85173.172 446572.094 6.344 1.000
85173.164 446572.031 6.414 1.000
85173.125 446572.031 6.458 1.000
85173.078 446572.000 6.503 1.000
85173.484 446571.844 6.429 1.000
85173.492 446571.812 6.459 1.000
85172.383 446572.188 6.801 1.000
85174.562 446571.344 6.261 1.000
85174.250 446571.406 6.411 1.000
85172.680 446571.938 6.893 1.000
85172.695 446571.906 6.924 1.000
85172.688 446571.875 6.960 1.000
85174.023 446571.375 6.607 1.000
85172.625 446571.875 7.015 1.000
85172.586 446571.875 7.062 1.000
85172.531 446571.844 7.112 1.000
85172.508 446571.781 7.227 1.000
85172.523 446571.750 7.258 1.000
85173.555 446571.312 7.045 1.000
85172.734 446571.125 7.895 1.000
85174.062 446570.656 7.510 1.000
85172.906 446571.000 7.941 1.000
85172.953 446570.812 8.136 1.000
85173.836 446570.438 7.988 1.000
85172.859 446570.562 8.555 1.000
85170.984 446570.938 9.494 1.000
85174.578 446569.875 8.132 1.000
85170.945 446570.906 9.547 1.000
85174.602 446569.844 8.157 1.000
85170.078 446571.125 9.924 1.000
85174.562 446569.844 8.204 1.000
85170.648 446570.875 9.819 1.000
85172.414 446570.344 9.157 1.000
85169.094 446571.188 10.564 1.000
85172.250 446570.250 9.405 1.000
85172.406 446570.188 9.379 1.000
85170.523 446570.688 10.148 1.000
85169.219 446571.000 10.725 1.000
85170.758 446570.562 10.132 1.000
85169.172 446570.969 10.786 1.000
85170.266 446570.656 10.374 1.000
85169.039 446570.938 10.929 1.000
85174.430 446569.500 8.746 1.000
85172.359 446570.000 9.654 1.000
85170.477 446570.469 10.447 1.000
85173.391 446569.312 9.777 1.000
85173.961 446569.156 9.553 1.000
85170.141 446569.969 11.371 1.000
85170.086 446569.938 11.439 1.000
85172.820 446569.312 10.215 1.000
85169.461 446570.031 11.814 1.000
85173.477 446569.094 9.985 1.000
85174.102 446568.875 9.827 1.000
85171.734 446569.281 11.064 1.000
85170.250 446569.562 11.820 1.000
85174.547 446568.625 9.784 1.000
85170.008 446569.469 12.105 1.000
85174.375 446568.531 10.034 1.000
85174.391 446568.500 10.061 1.000
85170.109 446569.375 12.183 1.000
85172.711 446568.781 10.968 1.000
85173.953 446568.375 10.557 1.000
85173.930 446568.375 10.605 1.000
85172.984 446568.531 11.090 1.000
85173.023 446568.500 11.107 1.000
85173.195 446568.406 11.091 1.000
85174.664 446568.125 10.364 1.000
85171.766 446568.562 11.991 1.000
85168.797 446569.000 13.647 1.000
85174.195 446568.031 10.816 1.000
85172.102 446568.406 11.932 1.000
85168.781 446568.938 13.744 1.000
85174.172 446568.000 10.898 1.000
85174.172 446567.969 10.933 1.000
85168.844 446568.781 13.897 1.000
85171.805 446568.281 12.330 1.000
85171.883 446568.219 12.325 1.000
85173.133 446567.969 11.719 1.000
85173.758 446567.844 11.411 1.000
85172.320 446568.062 12.207 1.000
85172.844 446567.875 12.071 1.000
85172.586 446567.656 12.526 1.000
85171.203 446567.844 13.327 1.000
85174.688 446566.844 11.992 1.000
85173.250 446566.969 12.917 1.000
85173.492 446566.938 12.806 1.000
85174.797 446566.094 12.918 1.000
85174.969 446565.719 13.254 1.000
85174.859 446565.656 13.447 1.000
85174.852 446565.625 13.492 1.000
85174.828 446565.594 13.546 1.000
85174.812 446565.562 13.599 1.000
85174.273 446565.000 14.718 1.000
85174.289 446564.969 14.751 1.000
85174.297 446564.938 14.786 1.000
85174.914 446564.625 14.723 1.000
85173.695 446573.250 4.360 1.000
85173.906 446573.125 4.359 1.000
85173.805 446573.125 4.408 1.000
85174.156 446572.750 4.644 1.000
85172.625 446573.375 4.998 1.000
85172.633 446573.312 5.067 1.000
85173.547 446572.875 4.925 1.000
85171.133 446573.812 5.545 1.000
85173.516 446572.781 5.101 1.000
85173.602 446572.719 5.116 1.000
85172.039 446573.344 5.473 1.000
85170.914 446573.812 5.706 1.000
85171.891 446573.375 5.539 1.000
85171.602 446573.469 5.637 1.000
85170.742 446573.781 5.857 1.000
85171.172 446573.594 5.805 1.000
85171.477 446573.375 5.851 1.000
85171.938 446573.156 5.786 1.000
85170.953 446573.531 6.042 1.000
85172.016 446573.062 5.843 1.000
85170.945 446573.500 6.083 1.000
85173.336 446572.312 5.817 1.000
85171.508 446573.031 6.291 1.000
85171.500 446573.000 6.331 1.000
85172.625 446572.469 6.163 1.000
85172.242 446572.594 6.292 1.000
85172.297 446572.531 6.315 1.000
85172.234 446572.531 6.367 1.000
85172.672 446572.312 6.326 1.000
85173.242 446572.062 6.213 1.000
85173.141 446572.094 6.273 1.000
85173.164 446572.062 6.301 1.000
85173.164 446572.031 6.336 1.000
85173.125 446572.000 6.381 1.000
85173.445 446571.812 6.395 1.000
85172.359 446572.156 6.764 1.000
85174.359 446571.344 6.305 1.000
85172.281 446572.094 6.927 1.000
85174.422 446571.250 6.383 1.000
85173.172 446571.688 6.776 1.000
85174.000 446571.344 6.571 1.000
85172.523 446571.844 7.071 1.000
85173.531 446571.281 7.009 1.000
85172.906 446571.094 7.720 1.000
85173.797 446570.625 7.687 1.000
85173.820 446570.406 7.944 1.000
85173.133 446570.469 8.403 1.000
85172.844 446570.500 8.545 1.000
85169.406 446571.469 9.882 1.000
85170.555 446570.969 9.686 1.000
85174.578 446569.812 8.148 1.000
85172.711 446570.312 8.915 1.000
85169.969 446571.062 9.994 1.000
85174.320 446569.844 8.314 1.000
85170.453 446570.875 9.883 1.000
85170.844 446570.688 9.845 1.000
85169.172 446571.125 10.519 1.000
85170.992 446570.594 9.823 1.000
85169.328 446571.031 10.540 1.000
85169.305 446571.000 10.590 1.000
85172.391 446570.156 9.367 1.000
85172.953 446569.969 9.172 1.000
85170.289 446570.594 10.349 1.000
85170.359 446570.562 10.360 1.000
85174.367 446569.406 8.850 1.000
85170.250 446570.406 10.651 1.000
85173.398 446569.312 9.682 1.000
85170.172 446570.031 11.175 1.000
85173.984 446569.125 9.485 1.000
85170.141 446569.969 11.272 1.000
85170.133 446569.969 11.317 1.000
85170.391 446569.844 11.280 1.000
85169.484 446570.031 11.700 1.000
85173.461 446569.125 9.898 1.000
85173.336 446569.094 10.026 1.000
85170.539 446569.656 11.416 1.000
85174.078 446568.844 9.783 1.000
85170.164 446569.594 11.758 1.000
85171.836 446569.219 10.998 1.000
85170.195 446569.562 11.786 1.000
85174.516 446568.625 9.744 1.000
85170.008 446569.469 12.044 1.000
85174.375 446568.562 9.945 1.000
85169.547 446569.469 12.398 1.000
85172.547 446568.812 10.989 1.000
85169.523 446569.344 12.584 1.000
85173.992 446568.406 10.407 1.000
85173.992 446568.375 10.444 1.000
85173.906 446568.375 10.521 1.000
85174.656 446568.125 10.275 1.000
85174.648 446568.094 10.309 1.000
85171.773 446568.500 11.964 1.000
85170.516 446568.719 12.628 1.000
85172.055 446568.438 11.854 1.000
85168.773 446569.000 13.591 1.000
85172.094 446568.375 11.872 1.000
85169.508 446568.844 13.246 1.000
85174.195 446568.000 10.790 1.000
85174.172 446567.938 10.873 1.000
85169.477 446568.688 13.441 1.000
85173.477 446568.000 11.320 1.000
85171.898 446568.219 12.252 1.000
85172.195 446568.125 12.132 1.000
85172.305 446568.062 12.150 1.000
85172.852 446567.844 11.999 1.000
85174.617 446566.844 11.970 1.000
85173.328 446566.250 13.713 1.000
85174.906 446566.062 12.774 1.000
85174.727 446566.031 12.971 1.000
85174.711 446566.000 13.017 1.000
85174.969 446565.688 13.217 1.000
85174.969 446565.656 13.259 1.000
85174.898 446565.625 13.343 1.000
85174.797 446565.406 13.726 1.000
85174.133 446565.062 14.660 1.000
85174.891 446564.594 14.701 1.000
85174.648 446564.469 15.064 1.000
85174.484 446564.375 15.320 1.000
85173.656 446573.250 4.262 1.000
85173.672 446573.219 4.293 1.000
85174.148 446572.719 4.609 1.000
85172.578 446573.312 5.003 1.000
85174.039 446572.656 4.760 1.000
85174.562 446572.406 4.691 1.000
85174.266 446572.469 4.845 1.000
85171.180 446573.719 5.533 1.000
85173.469 446572.719 5.104 1.000
85173.500 446572.688 5.131 1.000
85171.289 446573.625 5.585 1.000
85171.547 446573.406 5.643 1.000
85170.805 446573.688 5.838 1.000
85173.469 446572.531 5.340 1.000
85171.984 446573.125 5.698 1.000
85170.758 446573.625 5.964 1.000
85171.922 446573.125 5.747 1.000
85173.297 446572.281 5.818 1.000
85171.477 446573.000 6.254 1.000
85172.617 446572.438 6.122 1.000
85172.328 446572.500 6.264 1.000
85172.641 446572.281 6.290 1.000
85173.188 446572.062 6.184 1.000
85173.156 446572.031 6.227 1.000
85173.148 446572.031 6.263 1.000
85173.133 446572.000 6.300 1.000
85173.422 446571.781 6.357 1.000
85172.320 446572.125 6.763 1.000
85172.305 446572.094 6.803 1.000
85174.539 446571.250 6.213 1.000
85174.422 446571.281 6.276 1.000
85173.164 446571.625 6.769 1.000
85174.719 446571.031 6.350 1.000
85174.672 446571.000 6.425 1.000
85174.648 446571.000 6.465 1.000
85173.055 446571.500 7.005 1.000
85173.461 446571.344 6.916 1.000
85174.656 446570.875 6.619 1.000
85173.508 446571.281 6.969 1.000
85172.719 446571.312 7.525 1.000
85174.664 446570.469 7.117 1.000
85173.109 446570.969 7.637 1.000
85173.094 446570.938 7.711 1.000
85173.922 446570.438 7.727 1.000
85173.938 446570.406 7.787 1.000
85173.906 446570.375 7.830 1.000
85173.820 446570.344 7.928 1.000
85172.820 446570.438 8.573 1.000
85173.156 446570.188 8.651 1.000
85170.852 446570.812 9.553 1.000
85174.555 446569.750 8.137 1.000
85171.164 446570.688 9.508 1.000
85170.734 446570.781 9.715 1.000
85171.023 446570.500 9.834 1.000
85169.367 446570.938 10.506 1.000
85172.398 446570.125 9.309 1.000
85168.148 446571.219 11.090 1.000
85170.344 446570.562 10.268 1.000
85172.961 446569.844 9.218 1.000
85170.406 446570.500 10.324 1.000
85174.375 446569.406 8.762 1.000
85170.250 446570.375 10.591 1.000
85169.859 446570.438 10.800 1.000
85173.398 446569.312 9.590 1.000
85170.148 446570.031 11.124 1.000
85169.508 446570.156 11.455 1.000
85170.109 446569.938 11.267 1.000
85172.430 446569.344 10.278 1.000
85170.344 446569.812 11.239 1.000
85172.633 446569.281 10.222 1.000
85173.430 446569.062 9.890 1.000
85170.422 446569.719 11.326 1.000
85170.469 446569.688 11.347 1.000
85170.492 446569.625 11.377 1.000
85174.094 446568.812 9.718 1.000
85170.047 446569.656 11.667 1.000
85170.266 446569.594 11.605 1.000
85170.570 446569.500 11.497 1.000
85170.578 446569.469 11.537 1.000
85174.461 446568.594 9.709 1.000
85171.781 446569.188 10.997 1.000
85174.375 446568.562 9.853 1.000
85174.367 446568.531 9.890 1.000
85171.391 446569.000 11.500 1.000
85174.000 446568.406 10.307 1.000
85174.031 446568.375 10.329 1.000
85173.992 446568.375 10.380 1.000
85174.648 446568.094 10.253 1.000
85170.375 446568.812 12.547 1.000
85170.461 446568.750 12.547 1.000
85169.430 446568.938 13.088 1.000
85168.797 446569.000 13.461 1.000
85171.781 446568.469 11.935 1.000
85174.156 446568.000 10.750 1.000
85172.086 446568.344 11.849 1.000
85174.188 446567.969 10.769 1.000
85174.164 446567.938 10.814 1.000
85171.781 446568.281 12.172 1.000
85171.906 446568.219 12.143 1.000
85172.344 446568.094 11.984 1.000
85172.891 446567.844 11.872 1.000
85174.266 446567.594 11.178 1.000
85173.367 446566.188 13.692 1.000
85174.039 446565.594 13.955 1.000
85174.086 446565.562 13.960 1.000
85174.570 446565.500 13.695 1.000
85174.656 446565.469 13.671 1.000
85174.094 446565.438 14.119 1.000
85174.312 446565.188 14.280 1.000
85173.180 446564.781 15.689 1.000
85174.820 446564.594 14.672 1.000
85174.914 446563.938 15.441 1.000
85173.664 446573.188 4.253 1.000
85173.930 446572.844 4.507 1.000
85174.336 446572.562 4.564 1.000
85174.453 446572.469 4.576 1.000
85174.023 446572.625 4.686 1.000
85171.180 446573.656 5.522 1.000
85173.461 446572.656 5.095 1.000
85171.188 446573.625 5.559 1.000
85173.438 446572.625 5.133 1.000
85171.938 446573.250 5.478 1.000
85171.172 446573.531 5.674 1.000
85174.359 446572.188 5.040 1.000
85171.508 446573.375 5.640 1.000
85171.961 446573.125 5.619 1.000
85170.688 446573.656 5.891 1.000
85171.680 446573.188 5.752 1.000
85171.789 446573.094 5.765 1.000
85170.945 446573.438 5.952 1.000
85171.945 446572.969 5.801 1.000
85172.594 446572.406 6.077 1.000
85172.445 446572.438 6.148 1.000
85172.336 446572.438 6.211 1.000
85172.172 446572.469 6.288 1.000
85172.594 446572.281 6.218 1.000
85171.406 446572.719 6.554 1.000
85173.141 446572.031 6.148 1.000
85173.133 446572.000 6.181 1.000
85173.117 446572.000 6.221 1.000
85173.383 446571.781 6.285 1.000
85172.352 446572.156 6.596 1.000
85172.328 446572.094 6.674 1.000
85174.523 446571.188 6.201 1.000
85174.414 446571.188 6.261 1.000
85173.922 446571.281 6.531 1.000
85173.156 446571.531 6.787 1.000
85173.859 446571.219 6.647 1.000
85173.273 446571.406 6.854 1.000
85173.445 446571.250 6.934 1.000
85173.367 446571.156 7.126 1.000
85172.664 446571.281 7.487 1.000
85174.438 446570.625 7.013 1.000
85174.805 446570.344 7.079 1.000
85174.766 446570.250 7.216 1.000
85173.750 446570.500 7.698 1.000
85173.172 446570.250 8.449 1.000
85172.969 446570.281 8.562 1.000
85173.203 446570.188 8.505 1.000
85174.516 446569.719 8.128 1.000
85174.359 446569.719 8.220 1.000
85169.945 446570.906 10.003 1.000
85171.531 446570.469 9.411 1.000
85169.422 446570.969 10.335 1.000
85172.609 446570.062 9.089 1.000
85174.602 446569.531 8.315 1.000
85171.633 446570.312 9.522 1.000
85169.398 446570.906 10.424 1.000
85174.594 446569.500 8.353 1.000
85172.492 446570.062 9.206 1.000
85171.078 446570.344 9.899 1.000
85170.359 446570.531 10.194 1.000
85170.445 446570.469 10.199 1.000
85174.367 446569.344 8.704 1.000
85170.227 446570.344 10.533 1.000
85174.570 446569.031 8.972 1.000
85173.422 446569.312 9.482 1.000
85173.969 446569.094 9.339 1.000
85173.992 446569.031 9.393 1.000
85170.141 446569.938 11.135 1.000
85169.438 446570.000 11.584 1.000
85169.422 446569.969 11.631 1.000
85169.281 446569.938 11.784 1.000
85174.102 446568.781 9.646 1.000
85170.008 446569.656 11.611 1.000
85173.328 446568.906 10.081 1.000
85174.992 446568.406 9.454 1.000
85174.375 446568.531 9.787 1.000
85174.398 446568.500 9.806 1.000
85173.250 446568.719 10.364 1.000
85169.898 446569.375 12.043 1.000
85171.469 446569.031 11.311 1.000
85174.086 446568.406 10.161 1.000
85174.070 446568.375 10.205 1.000
85174.016 446568.344 10.266 1.000
85170.438 446569.062 12.064 1.000
85169.203 446569.250 12.728 1.000
85171.055 446568.875 11.835 1.000
85170.484 446568.906 12.207 1.000
85170.469 446568.875 12.259 1.000
85168.750 446569.062 13.320 1.000
85168.773 446569.031 13.349 1.000
85168.734 446569.000 13.416 1.000
85169.508 446568.781 13.098 1.000
85172.070 446568.312 11.784 1.000
85174.188 446567.938 10.698 1.000
85174.156 446567.906 10.746 1.000
85168.984 446568.781 13.509 1.000
85171.969 446568.188 12.032 1.000
85172.352 446568.094 11.864 1.000
85172.344 446568.062 11.907 1.000
85174.305 446567.625 11.015 1.000
85174.289 446567.594 11.058 1.000
85171.359 446567.812 12.976 1.000
85172.680 446567.562 12.301 1.000
85173.430 446566.969 12.508 1.000
85173.555 446566.812 12.622 1.000
85173.438 446566.312 13.359 1.000
85174.750 446565.156 13.867 1.000
85173.789 446565.188 14.576 1.000
85174.812 446565.156 13.857 1.000
85174.773 446564.969 14.126 1.000
85174.883 446564.938 14.082 1.000
85174.883 446564.781 14.284 1.000
85174.938 446564.688 14.362 1.000
85174.898 446564.531 14.600 1.000
85174.648 446564.375 14.960 1.000
85174.586 446564.344 15.055 1.000
85174.820 446564.312 14.953 1.000
85174.758 446564.250 15.046 1.000
85174.828 446564.250 15.029 1.000
85174.828 446564.188 15.068 1.000
85174.844 446564.156 15.098 1.000
85174.867 446564.094 15.164 1.000
85173.906 446572.781 4.503 1.000
85174.109 446572.562 4.597 1.000
85173.992 446572.594 4.652 1.000
85172.562 446573.188 4.951 1.000
85172.781 446573.062 4.945 1.000
85172.828 446573.031 4.971 1.000
85174.211 446572.344 4.835 1.000
85174.062 446572.312 4.961 1.000
85171.219 446573.531 5.541 1.000
85173.414 446572.562 5.127 1.000
85174.289 446572.188 4.979 1.000
85171.961 446573.156 5.461 1.000
85171.461 446573.312 5.639 1.000
85171.469 446573.281 5.675 1.000
85171.656 446573.125 5.710 1.000
85170.992 446573.406 5.853 1.000
85171.188 446573.312 5.847 1.000
85174.469 446571.938 5.162 1.000
85170.820 446573.406 6.005 1.000
85171.289 446573.062 6.087 1.000
85172.562 446572.375 6.037 1.000
85171.406 446572.812 6.318 1.000
85173.805 446571.844 5.767 1.000
85172.578 446572.344 6.068 1.000
85172.383 446572.375 6.151 1.000
85173.117 446572.031 6.069 1.000
85173.125 446572.000 6.101 1.000
85173.141 446571.969 6.133 1.000
85173.336 446571.812 6.182 1.000
85173.328 446571.781 6.216 1.000
85172.281 446572.000 6.706 1.000
85174.492 446571.125 6.192 1.000
85174.539 446571.031 6.272 1.000
85174.648 446570.969 6.272 1.000
85173.914 446571.219 6.516 1.000
85173.188 446571.438 6.794 1.000
85172.922 446571.500 6.906 1.000
85174.898 446570.781 6.353 1.000
85174.891 446570.750 6.386 1.000
85174.367 446570.906 6.573 1.000
85173.430 446571.219 6.889 1.000
85173.375 446571.188 6.972 1.000
85173.344 446571.156 7.016 1.000
85173.328 446571.156 7.054 1.000
85173.328 446571.125 7.087 1.000
85172.836 446571.031 7.548 1.000
85173.219 446570.844 7.526 1.000
85174.797 446570.250 7.091 1.000
85173.320 446570.562 7.795 1.000
85173.766 446570.250 7.866 1.000
85173.773 446570.219 7.895 1.000
85171.445 446570.750 8.969 1.000
85169.305 446571.344 9.817 1.000
85172.664 446570.281 8.687 1.000
85172.680 446570.250 8.715 1.000
85173.188 446570.062 8.555 1.000
85174.469 446569.688 8.088 1.000
85174.469 446569.656 8.121 1.000
85171.281 446570.500 9.407 1.000
85171.305 446570.469 9.438 1.000
85169.727 446570.906 10.061 1.000
85173.406 446569.812 8.706 1.000
85172.516 446570.000 9.135 1.000
85169.531 446570.781 10.385 1.000
85170.344 446570.469 10.173 1.000
85170.789 446570.312 10.030 1.000
85169.172 446570.688 10.786 1.000
85174.344 446569.312 8.653 1.000
85173.078 446569.656 9.184 1.000
85174.352 446569.312 8.683 1.000
85173.422 446569.312 9.347 1.000
85173.398 446569.312 9.391 1.000
85171.961 446569.625 10.061 1.000
85169.477 446569.969 11.493 1.000
85169.281 446569.875 11.753 1.000
85174.133 446568.781 9.534 1.000
85174.109 446568.750 9.577 1.000
85169.969 446569.625 11.560 1.000
85173.305 446568.875 10.025 1.000
85169.906 446569.562 11.670 1.000
85169.906 446569.531 11.715 1.000
85174.398 446568.531 9.641 1.000
85174.953 446568.406 9.409 1.000
85171.805 446569.031 10.962 1.000
85171.414 446569.000 11.267 1.000
85169.742 446569.344 12.088 1.000
85174.180 446568.438 9.948 1.000
85174.148 446568.375 10.033 1.000
85171.375 446568.906 11.443 1.000
85168.758 446569.375 12.788 1.000
85174.625 446568.094 10.061 1.000
85174.648 446568.062 10.079 1.000
85168.633 446569.062 13.302 1.000
85168.500 446569.062 13.414 1.000
85171.789 446568.375 11.820 1.000
85171.656 446568.375 11.928 1.000
85168.320 446568.938 13.690 1.000
85174.211 446567.906 10.615 1.000
85174.164 446567.875 10.672 1.000
85171.883 446568.250 11.890 1.000
85172.344 446568.125 11.716 1.000
85172.359 446568.094 11.749 1.000
85172.586 446567.531 12.317 1.000
85174.828 446566.938 11.405 1.000
85174.109 446567.000 11.833 1.000
85174.820 446566.312 12.225 1.000
85174.320 446566.250 12.659 1.000
85174.742 446566.188 12.456 1.000
85174.977 446565.656 12.965 1.000
85174.969 446565.625 13.006 1.000
85174.961 446565.594 13.048 1.000
85174.961 446565.562 13.088 1.000
85174.961 446565.531 13.123 1.000
85173.695 446565.062 14.677 1.000
85174.273 446565.031 14.287 1.000
85174.727 446565.000 13.989 1.000
85174.742 446564.750 14.300 1.000
85173.117 446564.750 15.543 1.000
85173.117 446564.719 15.591 1.000
85173.117 446564.688 15.629 1.000
85174.766 446564.375 14.774 1.000
85174.852 446564.250 14.874 1.000
85174.547 446564.156 15.241 1.000
85173.727 446573.031 4.160 1.000
85173.844 446572.938 4.207 1.000
85173.875 446572.688 4.530 1.000
85174.336 446572.406 4.543 1.000
85174.383 446572.344 4.566 1.000
85172.555 446573.125 4.941 1.000
85174.453 446572.281 4.615 1.000
85172.555 446573.094 4.974 1.000
85174.344 446572.156 4.858 1.000
85174.008 446572.281 4.959 1.000
85173.383 446572.500 5.119 1.000
85171.953 446573.094 5.450 1.000
85170.695 446573.594 5.710 1.000
85171.359 446573.312 5.610 1.000
85174.000 446572.188 5.090 1.000
85171.438 446573.250 5.632 1.000
85172.172 446572.906 5.510 1.000
85170.953 446573.406 5.769 1.000
85172.266 446572.844 5.526 1.000
85171.578 446573.094 5.711 1.000
85172.516 446572.688 5.543 1.000
85173.461 446572.281 5.369 1.000
85172.531 446572.656 5.573 1.000
85170.906 446573.250 6.008 1.000
85172.797 446572.438 5.653 1.000
85171.250 446573.031 6.042 1.000
85173.094 446572.250 5.653 1.000
85173.203 446572.125 5.762 1.000
85173.195 446572.094 5.797 1.000
85171.359 446572.812 6.240 1.000
85172.531 446572.312 5.993 1.000
85172.523 446572.312 6.029 1.000
85174.008 446571.688 5.700 1.000
85173.109 446572.000 5.986 1.000
85173.109 446571.969 6.020 1.000
85173.094 446571.938 6.057 1.000
85173.250 446571.844 6.086 1.000
85173.258 446571.812 6.116 1.000
85172.227 446571.938 6.737 1.000
85174.453 446571.094 6.151 1.000
85174.469 446571.062 6.178 1.000
85173.719 446571.250 6.519 1.000
85174.938 446570.781 6.199 1.000
85174.125 446571.031 6.497 1.000
85173.281 446571.250 6.845 1.000
85174.352 446570.844 6.555 1.000
85173.398 446571.188 6.843 1.000
85174.820 446570.656 6.445 1.000
85174.422 446570.781 6.599 1.000
85173.047 446570.812 7.591 1.000
85174.773 446570.188 7.074 1.000
85173.703 446570.344 7.698 1.000
85173.766 446570.188 7.841 1.000
85172.195 446570.469 8.659 1.000
85172.711 446570.156 8.675 1.000
85174.445 446569.625 8.068 1.000
85174.344 446569.500 8.301 1.000
85170.406 446570.562 9.883 1.000
85172.578 446569.969 9.045 1.000
85174.367 446569.438 8.354 1.000
85169.484 446570.750 10.332 1.000
85170.328 446570.438 10.113 1.000
85169.141 446570.656 10.726 1.000
85174.320 446569.281 8.599 1.000
85170.242 446570.344 10.304 1.000
85173.438 446569.344 9.208 1.000
85173.398 446569.281 9.290 1.000
85169.180 446570.281 11.170 1.000
85169.148 446570.250 11.229 1.000
85170.148 446570.000 10.829 1.000
85171.914 446569.500 10.125 1.000
85170.141 446569.938 10.914 1.000
85174.008 446569.000 9.227 1.000
85170.117 446569.906 10.964 1.000
85174.031 446568.969 9.247 1.000
85169.516 446569.938 11.360 1.000
85173.422 446568.938 9.729 1.000
85174.234 446568.750 9.387 1.000
85169.898 446569.562 11.558 1.000
85173.320 446568.812 9.984 1.000
85174.391 446568.531 9.545 1.000
85174.844 446568.406 9.360 1.000
85174.891 446568.375 9.370 1.000
85174.336 446568.469 9.670 1.000
85174.281 446568.438 9.731 1.000
85174.242 446568.438 9.780 1.000
85174.211 446568.406 9.831 1.000
85173.227 446568.594 10.345 1.000
85170.195 446569.188 11.829 1.000
85171.438 446568.906 11.257 1.000
85169.672 446569.250 12.169 1.000
85169.672 446569.188 12.210 1.000
85169.664 446569.188 12.256 1.000
85171.531 446568.750 11.408 1.000
85169.688 446569.094 12.331 1.000
85169.578 446569.094 12.431 1.000
85171.156 446568.750 11.675 1.000
85174.625 446568.062 9.991 1.000
85174.641 446568.031 10.013 1.000
85168.852 446569.031 13.062 1.000
85168.758 446569.000 13.150 1.000
85169.367 446568.844 12.923 1.000
85169.117 446568.844 13.099 1.000
85171.820 446568.344 11.726 1.000
85169.047 446568.812 13.182 1.000
85174.188 446567.844 10.588 1.000
85172.055 446568.219 11.719 1.000
85171.992 446568.188 11.790 1.000
85172.352 446568.094 11.637 1.000
85174.352 446567.688 10.672 1.000
85174.992 446567.562 10.358 1.000
85173.078 446567.844 11.432 1.000
85173.016 446567.781 11.542 1.000
85174.047 446567.000 11.793 1.000
85174.023 446566.969 11.840 1.000
85173.648 446566.812 12.327 1.000
85173.188 446566.594 12.956 1.000
85174.914 446566.312 12.010 1.000
85174.898 446566.281 12.092 1.000
85173.492 446565.844 13.701 1.000
85174.992 446565.188 13.431 1.000
85173.000 446565.094 15.054 1.000
85174.555 446565.031 13.985 1.000
85173.594 446564.969 14.782 1.000
85172.766 446564.938 15.447 1.000
85174.742 446564.906 14.003 1.000
85174.633 446564.781 14.245 1.000
85174.523 446564.750 14.372 1.000
85174.844 446564.406 14.571 1.000
85174.633 446564.375 14.782 1.000
85174.734 446564.344 14.737 1.000
85173.766 446572.969 4.144 1.000
85173.617 446573.000 4.201 1.000
85173.648 446572.969 4.227 1.000
85173.859 446572.625 4.522 1.000
85173.938 446572.531 4.573 1.000
85174.383 446572.250 4.587 1.000
85172.562 446573.031 4.962 1.000
85174.539 446572.062 4.713 1.000
85174.203 446572.125 4.874 1.000
85173.367 446572.469 5.077 1.000
85173.922 446572.219 4.996 1.000
85173.344 446572.438 5.149 1.000
85174.000 446572.125 5.044 1.000
85171.977 446572.969 5.468 1.000
85174.273 446572.000 5.020 1.000
85171.141 446573.281 5.682 1.000
85174.320 446571.938 5.039 1.000
85174.203 446571.938 5.129 1.000
85171.734 446572.969 5.664 1.000
85173.430 446572.250 5.329 1.000
85171.219 446573.062 5.924 1.000
85172.875 446572.344 5.622 1.000
85172.992 446572.250 5.630 1.000
85171.312 446572.906 6.051 1.000
85173.023 446572.188 5.689 1.000
85174.742 446571.500 5.319 1.000
85173.172 446572.062 5.755 1.000
85173.945 446571.719 5.633 1.000
85174.039 446571.656 5.644 1.000
85172.398 446572.281 6.044 1.000
85173.102 446571.938 5.973 1.000
85173.164 446571.875 5.991 1.000
85173.188 446571.844 6.019 1.000
85173.164 446571.844 6.058 1.000
85171.984 446572.219 6.432 1.000
85174.461 446571.000 6.163 1.000
85172.180 446571.781 6.873 1.000
85172.195 446571.750 6.905 1.000
85173.789 446571.156 6.481 1.000
85174.930 446570.719 6.181 1.000
85174.055 446570.969 6.501 1.000
85172.977 446571.344 6.816 1.000
85173.906 446571.000 6.575 1.000
85174.820 446570.656 6.335 1.000
85173.273 446571.188 6.829 1.000
85174.352 446570.781 6.537 1.000
85173.055 446571.156 7.029 1.000
85174.398 446570.406 6.992 1.000
85174.383 446570.375 7.028 1.000
85172.852 446570.812 7.601 1.000
85173.750 446570.125 7.824 1.000
85172.133 446570.469 8.627 1.000
85171.359 446570.656 8.954 1.000
85169.484 446571.062 9.820 1.000
85171.859 446570.344 8.981 1.000
85174.359 446569.625 8.046 1.000
85172.742 446570.062 8.675 1.000
85171.484 446570.406 9.162 1.000
85174.398 446569.594 8.062 1.000
85170.492 446570.625 9.628 1.000
85170.195 446570.688 9.785 1.000
85173.328 446569.750 8.649 1.000
85171.555 446570.219 9.359 1.000
85172.648 446569.906 8.957 1.000
85171.602 446570.188 9.377 1.000
85170.398 446570.500 9.861 1.000
85174.352 446569.406 8.334 1.000
85170.297 446570.406 10.061 1.000
85171.609 446570.000 9.597 1.000
85170.422 446570.281 10.126 1.000
85173.445 446569.344 9.108 1.000
85173.430 446569.312 9.147 1.000
85173.414 446569.281 9.189 1.000
85168.289 446570.469 11.492 1.000
85172.539 446569.375 9.748 1.000
85170.125 446569.938 10.814 1.000
85172.164 446569.438 9.947 1.000
85170.141 446569.906 10.846 1.000
85170.195 446569.844 10.902 1.000
85168.867 446569.969 11.710 1.000
85173.414 446568.906 9.668 1.000
85174.164 446568.688 9.390 1.000
85174.180 446568.656 9.417 1.000
85169.930 446569.625 11.390 1.000
85169.938 446569.562 11.429 1.000
85169.945 446569.531 11.462 1.000
85174.398 446568.500 9.479 1.000
85174.398 446568.469 9.512 1.000
85174.914 446568.344 9.297 1.000
85169.023 446569.594 12.114 1.000
85174.930 446568.312 9.321 1.000
85170.156 446569.281 11.650 1.000
85170.211 446569.250 11.667 1.000
85170.141 446569.219 11.740 1.000
85173.242 446568.562 10.269 1.000
85171.477 446568.844 11.207 1.000
85168.750 446569.344 12.638 1.000
85171.453 446568.750 11.374 1.000
85168.570 446569.312 12.813 1.000
85171.195 446568.719 11.584 1.000
85171.172 446568.719 11.633 1.000
85173.289 446568.281 10.600 1.000
85168.828 446569.000 12.995 1.000
85169.148 446568.844 12.964 1.000
85168.289 446568.969 13.453 1.000
85171.875 446568.281 11.662 1.000
85174.203 446567.812 10.511 1.000
85174.367 446567.688 10.558 1.000
85174.336 446567.656 10.611 1.000
85173.109 446567.844 11.309 1.000
85173.078 446567.812 11.360 1.000
85173.391 446567.562 11.444 1.000
85174.055 446566.938 11.748 1.000
85174.047 446566.156 12.787 1.000
85174.648 446566.062 12.465 1.000
85174.906 446565.250 13.330 1.000
85173.672 446565.156 14.388 1.000
85174.992 446565.094 13.461 1.000
85172.891 446564.938 15.262 1.000
85174.734 446564.844 14.000 1.000
85173.227 446564.812 15.186 1.000
85172.961 446564.781 15.426 1.000
85173.039 446564.719 15.415 1.000
85173.023 446564.688 15.466 1.000
85174.648 446564.406 14.632 1.000
85174.766 446564.312 14.667 1.000
85174.602 446564.281 14.837 1.000
85173.797 446572.875 4.143 1.000
85173.508 446572.906 4.321 1.000
85173.844 446572.562 4.525 1.000
85173.914 446572.500 4.547 1.000
85174.281 446572.281 4.574 1.000
85174.312 446572.219 4.601 1.000
85172.633 446572.938 4.951 1.000
85172.609 446572.875 5.025 1.000
85174.539 446572.031 4.682 1.000
85170.594 446573.625 5.569 1.000
85174.211 446572.094 4.873 1.000
85173.375 446572.344 5.142 1.000
85171.969 446572.906 5.471 1.000
85173.375 446572.312 5.210 1.000
85173.344 446572.281 5.249 1.000
85170.867 446573.312 5.777 1.000
85173.383 446572.250 5.273 1.000
85171.836 446572.906 5.607 1.000
85173.391 446572.188 5.338 1.000
85170.875 446573.188 5.966 1.000
85172.867 446572.281 5.623 1.000
85171.188 446572.906 6.081 1.000
85172.445 446572.375 5.823 1.000
85173.141 446572.031 5.761 1.000
85173.070 446571.969 5.878 1.000
85173.109 446571.938 5.902 1.000
85173.125 446571.906 5.934 1.000
85173.133 446571.875 5.964 1.000
85171.930 446572.156 6.478 1.000
85174.445 446570.969 6.161 1.000
85174.461 446570.938 6.189 1.000
85173.812 446571.094 6.470 1.000
85174.875 446570.688 6.192 1.000
85174.789 446570.688 6.247 1.000
85174.789 446570.656 6.278 1.000
85173.055 446571.281 6.789 1.000
85174.797 446570.656 6.305 1.000
85174.938 446570.562 6.293 1.000
85173.258 446571.156 6.795 1.000
85174.312 446570.750 6.543 1.000
85174.430 446570.375 6.943 1.000
85173.047 446570.688 7.565 1.000
85173.734 446570.094 7.819 1.000
85171.750 446570.562 8.724 1.000
85172.094 446570.438 8.633 1.000
85171.383 446570.562 8.973 1.000
85169.531 446571.000 9.839 1.000
85169.586 446570.938 9.858 1.000
85174.367 446569.562 8.029 1.000
85171.266 446570.438 9.240 1.000
85174.375 446569.531 8.059 1.000
85170.469 446570.625 9.593 1.000
85172.750 446569.969 8.731 1.000
85173.305 446569.750 8.614 1.000
85173.320 446569.719 8.642 1.000
85173.328 446569.688 8.673 1.000
85174.328 446569.344 8.363 1.000
85173.438 446569.312 9.064 1.000
85173.430 446569.281 9.102 1.000
85173.406 446569.281 9.149 1.000
85172.953 446569.344 9.376 1.000
85168.570 446570.375 11.363 1.000
85168.648 446570.312 11.370 1.000
85170.102 446569.938 10.772 1.000
85174.430 446568.875 8.898 1.000
85172.297 446569.312 9.914 1.000
85174.070 446568.875 9.156 1.000
85173.398 446568.906 9.628 1.000
85173.430 446568.875 9.649 1.000
85174.211 446568.688 9.321 1.000
85172.977 446568.938 9.925 1.000
85169.930 446569.594 11.340 1.000
85173.141 446568.875 9.885 1.000
85173.258 446568.812 9.866 1.000
85174.391 446568.500 9.400 1.000
85174.398 446568.469 9.431 1.000
85174.375 446568.469 9.472 1.000
85169.023 446569.562 12.061 1.000
85174.922 446568.312 9.279 1.000
85174.938 446568.281 9.302 1.000
85171.867 446568.844 10.853 1.000
85170.117 446569.219 11.700 1.000
85170.109 446569.188 11.749 1.000
85173.258 446568.531 10.250 1.000
85170.117 446569.125 11.826 1.000
85170.141 446569.094 11.858 1.000
85171.617 446568.719 11.203 1.000
85168.773 446569.281 12.616 1.000
85171.406 446568.750 11.347 1.000
85169.391 446569.062 12.440 1.000
85173.289 446568.281 10.514 1.000
85173.305 446568.250 10.543 1.000
85174.617 446568.000 9.912 1.000
85168.891 446568.969 12.955 1.000
85168.594 446568.969 13.199 1.000
85171.203 446568.438 11.925 1.000
85174.227 446567.844 10.412 1.000
85174.242 446567.812 10.438 1.000
85173.422 446567.500 11.446 1.000
85173.688 446566.281 12.844 1.000
85173.453 446566.281 13.035 1.000
85174.977 446566.031 12.188 1.000
85172.969 446566.156 13.551 1.000
85174.641 446566.000 12.486 1.000
85173.414 446565.875 13.571 1.000
85174.914 446565.188 13.337 1.000
85174.883 446565.031 13.593 1.000
85173.203 446564.906 15.001 1.000
85172.766 446564.875 15.375 1.000
85173.133 446564.844 15.139 1.000
85173.188 446564.812 15.144 1.000
85174.758 446564.781 13.999 1.000
85172.914 446564.625 15.614 1.000
85174.508 446564.594 14.430 1.000
85172.984 446564.562 15.604 1.000
85174.766 446564.219 14.716 1.000
85173.797 446572.812 4.140 1.000
85173.781 446572.812 4.176 1.000
85173.742 446572.812 4.214 1.000
85173.508 446572.875 4.285 1.000
85173.852 446572.531 4.489 1.000
85173.883 446572.500 4.515 1.000
85174.266 446572.188 4.636 1.000
85174.250 446572.156 4.671 1.000
85174.211 446572.094 4.773 1.000
85170.594 446573.625 5.529 1.000
85174.203 446572.062 4.838 1.000
85170.664 446573.531 5.590 1.000
85170.406 446573.594 5.682 1.000
85174.039 446572.031 4.998 1.000
85171.992 446572.844 5.462 1.000
85174.062 446571.969 5.058 1.000
85171.133 446573.188 5.682 1.000
85172.523 446572.594 5.420 1.000
85172.367 446572.625 5.488 1.000
85171.156 446573.125 5.750 1.000
85171.992 446572.750 5.605 1.000
85174.641 446571.625 5.058 1.000
85170.852 446573.062 6.042 1.000
85174.898 446571.312 5.301 1.000
85173.117 446572.000 5.727 1.000
85174.375 446571.469 5.459 1.000
85171.227 446572.688 6.251 1.000
85173.086 446571.875 5.902 1.000
85174.445 446570.906 6.153 1.000
85173.812 446571.062 6.426 1.000
85174.039 446570.906 6.458 1.000
85172.773 446571.375 6.829 1.000
85173.148 446571.188 6.752 1.000
85173.250 446571.125 6.788 1.000
85174.289 446570.719 6.507 1.000
85173.062 446571.062 6.976 1.000
85174.461 446570.312 6.921 1.000
85174.484 446570.281 6.945 1.000
85174.484 446570.250 6.975 1.000
85173.070 446570.656 7.545 1.000
85173.672 446570.156 7.731 1.000
85173.703 446570.125 7.754 1.000
85173.719 446570.094 7.781 1.000
85171.742 446570.531 8.714 1.000
85172.094 446570.375 8.621 1.000
85169.008 446571.250 9.824 1.000
85171.375 446570.531 8.964 1.000
85171.391 446570.500 8.996 1.000
85169.609 446570.938 9.796 1.000
85171.289 446570.438 9.183 1.000
85169.586 446570.906 9.847 1.000
85174.375 446569.531 8.013 1.000
85170.453 446570.594 9.586 1.000
85171.539 446570.281 9.197 1.000
85170.148 446570.656 9.745 1.000
85172.727 446569.844 8.865 1.000
85168.508 446570.938 10.606 1.000
85173.320 446569.625 8.696 1.000
85168.242 446570.969 10.755 1.000
85169.531 446570.594 10.272 1.000
85170.352 446570.312 10.016 1.000
85173.430 446569.344 8.984 1.000
85173.438 446569.312 9.015 1.000
85173.422 446569.281 9.055 1.000
85173.391 446569.281 9.104 1.000
85169.281 446570.250 10.913 1.000
85173.031 446569.312 9.328 1.000
85168.516 446570.375 11.331 1.000
85168.625 446570.312 11.326 1.000
85168.617 446570.281 11.369 1.000
85172.539 446569.312 9.684 1.000
85170.117 446569.906 10.750 1.000
85170.117 446569.875 10.794 1.000
85168.461 446570.219 11.570 1.000
85168.883 446569.938 11.642 1.000
85173.414 446568.875 9.603 1.000
85174.211 446568.656 9.270 1.000
85173.062 446568.875 9.866 1.000
85169.047 446569.750 11.779 1.000
85174.391 446568.500 9.348 1.000
85174.391 446568.469 9.381 1.000
85174.375 446568.438 9.421 1.000
85174.891 446568.281 9.241 1.000
85170.109 446569.250 11.607 1.000
85170.109 446569.219 11.648 1.000
85171.875 446568.812 10.831 1.000
85173.258 446568.469 10.231 1.000
85171.508 446568.781 11.163 1.000
85170.117 446569.062 11.849 1.000
85171.391 446568.719 11.339 1.000
85171.344 446568.688 11.401 1.000
85169.891 446568.969 12.128 1.000
85173.312 446568.250 10.485 1.000
85174.602 446567.969 9.863 1.000
85174.602 446567.969 9.897 1.000
85168.797 446569.000 12.944 1.000
85169.344 446568.844 12.702 1.000
85170.109 446568.688 12.352 1.000
85168.477 446568.938 13.243 1.000
85174.344 446567.688 10.465 1.000
85173.117 446567.844 11.193 1.000
85173.094 446567.812 11.240 1.000
85173.742 446566.219 12.824 1.000
85174.859 446566.031 12.235 1.000
85172.977 446566.125 13.520 1.000
85174.438 446564.938 13.968 1.000
85172.922 446564.938 15.141 1.000
85173.211 446564.875 15.012 1.000
85173.023 446564.844 15.190 1.000
85173.008 446564.781 15.247 1.000
85174.695 446564.750 14.048 1.000
85174.477 446564.625 14.379 1.000
85174.320 446564.219 15.000 1.000
85173.797 446572.750 4.138 1.000
85173.508 446572.812 4.283 1.000
85173.852 446572.469 4.487 1.000
85170.102 446574.031 5.273 1.000
85172.648 446572.781 4.976 1.000
85174.211 446572.062 4.738 1.000
85174.203 446572.062 4.771 1.000
85174.211 446572.031 4.801 1.000
85172.719 446572.656 5.101 1.000
85170.516 446573.594 5.543 1.000
85170.688 446573.500 5.546 1.000
85173.258 446572.312 5.125 1.000
85174.086 446571.938 4.983 1.000
85172.055 446572.781 5.445 1.000
85174.312 446571.781 5.031 1.000
85171.391 446573.000 5.660 1.000
85172.461 446572.531 5.463 1.000
85170.992 446573.062 5.858 1.000
85170.867 446573.094 5.922 1.000
85170.820 446573.094 5.970 1.000
85170.727 446573.094 6.031 1.000
85172.836 446572.219 5.585 1.000
85170.695 446573.094 6.074 1.000
85171.367 446572.750 5.995 1.000
85173.086 446571.969 5.729 1.000
85173.070 446571.906 5.798 1.000
85173.078 446571.875 5.832 1.000
85173.047 446571.875 5.871 1.000
85173.328 446571.344 6.360 1.000
85174.430 446570.906 6.117 1.000
85173.758 446571.031 6.435 1.000
85172.773 446571.312 6.821 1.000
85173.125 446571.156 6.750 1.000
85172.797 446571.250 6.881 1.000
85172.617 446571.250 7.003 1.000
85174.570 446570.125 7.027 1.000
85172.266 446570.594 8.157 1.000
85173.703 446570.062 7.741 1.000
85173.719 446570.031 7.766 1.000
85169.070 446571.188 9.789 1.000
85169.219 446571.125 9.776 1.000
85171.367 446570.438 9.029 1.000
85169.586 446570.906 9.794 1.000
85174.367 446569.500 8.003 1.000
85171.469 446570.219 9.248 1.000
85172.766 446569.812 8.801 1.000
85172.664 446569.812 8.879 1.000
85173.305 446569.594 8.684 1.000
85174.867 446568.938 8.325 1.000
85173.438 446569.281 8.967 1.000
85173.422 446569.281 9.009 1.000
85169.188 446570.312 10.859 1.000
85173.008 446569.312 9.288 1.000
85168.359 446570.406 11.344 1.000
85172.992 446569.250 9.363 1.000
85170.109 446569.906 10.705 1.000
85174.375 446568.844 8.854 1.000
85170.133 446569.875 10.733 1.000
85174.406 446568.812 8.874 1.000
85168.445 446570.250 11.525 1.000
85169.562 446569.906 11.109 1.000
85173.406 446568.875 9.557 1.000
85173.422 446568.844 9.584 1.000
85169.930 446569.625 11.187 1.000
85174.234 446568.625 9.241 1.000
85174.398 446568.500 9.296 1.000
85174.383 446568.469 9.333 1.000
85174.359 446568.438 9.379 1.000
85168.992 446569.625 11.917 1.000
85174.883 446568.281 9.193 1.000
85174.867 446568.250 9.230 1.000
85170.094 446569.281 11.518 1.000
85170.094 446569.250 11.559 1.000
85170.094 446569.219 11.602 1.000
85171.867 446568.781 10.819 1.000
85169.547 446569.250 11.990 1.000
85169.648 446569.188 11.981 1.000
85169.422 446569.188 12.137 1.000
85171.555 446568.719 11.161 1.000
85168.914 446569.250 12.471 1.000
85170.492 446568.844 11.768 1.000
85171.320 446568.656 11.396 1.000
85173.305 446568.250 10.431 1.000
85174.594 446567.969 9.817 1.000
85169.711 446568.906 12.289 1.000
85174.602 446567.938 9.847 1.000
85170.086 446568.719 12.264 1.000
85169.922 446568.719 12.390 1.000
85168.305 446569.031 13.223 1.000
85171.188 446568.406 11.855 1.000
85174.258 446567.781 10.318 1.000
85174.430 446567.656 10.363 1.000
85173.117 446567.812 11.137 1.000
85173.094 446567.812 11.185 1.000
85171.250 446567.781 12.620 1.000
85174.594 446566.375 11.917 1.000
85174.438 446566.375 12.054 1.000
85173.797 446566.156 12.799 1.000
85173.359 446565.875 13.514 1.000
85173.703 446565.812 13.322 1.000
85173.477 446565.812 13.516 1.000
85172.844 446565.375 14.571 1.000
85173.305 446564.844 14.910 1.000
85172.992 446564.812 15.184 1.000
85172.992 446564.781 15.231 1.000
85174.445 446564.281 14.784 1.000
85174.352 446564.250 14.895 1.000
85174.305 446564.219 14.975 1.000
85174.961 446564.062 14.653 1.000
85174.898 446564.031 14.746 1.000
85174.906 446564.000 14.783 1.000
85174.906 446563.969 14.824 1.000
85173.828 446572.656 4.174 1.000
85173.469 446572.812 4.265 1.000
85173.852 446572.438 4.460 1.000
85173.820 446572.406 4.499 1.000
85170.133 446574.000 5.238 1.000
85173.781 446572.344 4.634 1.000
85172.609 446572.781 4.922 1.000
85172.531 446572.812 4.972 1.000
85174.195 446571.938 4.840 1.000
85174.227 446571.906 4.864 1.000
85173.227 446572.281 5.137 1.000
85174.094 446571.875 4.987 1.000
85174.344 446571.750 4.964 1.000
85171.367 446573.000 5.597 1.000
85171.273 446573.000 5.654 1.000
85174.578 446571.594 5.007 1.000
85172.469 446572.469 5.467 1.000
85171.914 446572.656 5.624 1.000
85171.922 446572.625 5.658 1.000
85172.492 446572.250 5.736 1.000
85173.062 446571.938 5.705 1.000
85173.062 446571.906 5.738 1.000
85173.062 446571.875 5.770 1.000
85173.062 446571.844 5.805 1.000
85171.820 446572.062 6.498 1.000
85174.391 446570.875 6.097 1.000
85174.367 446570.844 6.134 1.000
85173.453 446571.094 6.523 1.000
85173.469 446571.062 6.551 1.000
85173.148 446571.125 6.709 1.000
85172.875 446571.188 6.824 1.000
85174.094 446570.625 6.617 1.000
85174.070 446570.625 6.657 1.000
85174.039 446570.625 6.699 1.000
85174.031 446570.594 6.733 1.000
85174.070 446570.562 6.751 1.000
85174.078 446570.531 6.780 1.000
85173.070 446570.562 7.499 1.000
85174.672 446569.969 7.080 1.000
85173.203 446570.406 7.587 1.000
85173.711 446570.000 7.766 1.000
85172.859 446570.188 8.144 1.000
85172.062 446570.312 8.583 1.000
85171.188 446570.438 9.099 1.000
85171.352 446570.375 9.070 1.000
85171.289 446570.344 9.131 1.000
85174.336 446569.469 7.975 1.000
85171.750 446570.188 8.989 1.000
85174.352 446569.438 8.003 1.000
85171.844 446570.094 9.059 1.000
85172.773 446569.812 8.724 1.000
85172.805 446569.781 8.746 1.000
85171.711 446570.031 9.221 1.000
85170.320 446570.438 9.783 1.000
85168.508 446570.906 10.510 1.000
85168.664 446570.844 10.490 1.000
85173.422 446569.312 8.864 1.000
85173.438 446569.281 8.891 1.000
85174.844 446568.906 8.329 1.000
85173.430 446569.281 8.928 1.000
85173.391 446569.250 8.979 1.000
85169.039 446570.281 10.919 1.000
85169.328 446570.188 10.838 1.000
85172.953 446569.250 9.304 1.000
85168.453 446570.344 11.304 1.000
85170.094 446569.875 10.664 1.000
85172.516 446569.250 9.635 1.000
85174.344 446568.781 8.859 1.000
85170.305 446569.719 10.734 1.000
85169.594 446569.875 11.052 1.000
85169.906 446569.719 11.034 1.000
85169.938 446569.656 11.059 1.000
85173.414 446568.844 9.510 1.000
85169.938 446569.625 11.099 1.000
85169.930 446569.594 11.143 1.000
85174.305 446568.594 9.164 1.000
85169.984 446569.531 11.200 1.000
85170.000 446569.500 11.231 1.000
85174.383 446568.469 9.256 1.000
85174.359 446568.438 9.302 1.000
85170.055 446569.375 11.372 1.000
85170.062 446569.344 11.407 1.000
85174.836 446568.281 9.171 1.000
85170.016 446569.312 11.471 1.000
85174.844 446568.250 9.200 1.000
85169.812 446569.312 11.608 1.000
85169.703 446569.250 11.784 1.000
85171.859 446568.781 10.775 1.000
85169.531 446569.219 11.950 1.000
85173.258 446568.438 10.165 1.000
85169.531 446569.188 11.995 1.000
85170.352 446569.000 11.632 1.000
85171.547 446568.719 11.079 1.000
85170.445 446568.875 11.707 1.000
85170.570 446568.812 11.685 1.000
85171.367 446568.625 11.326 1.000
85173.320 446568.219 10.380 1.000
85174.594 446567.938 9.772 1.000
85174.594 446567.938 9.805 1.000
85169.312 446568.844 12.614 1.000
85169.938 446568.656 12.376 1.000
85168.586 446568.906 13.076 1.000
85169.922 446568.625 12.426 1.000
85172.055 446568.188 11.391 1.000
85174.344 446567.688 10.329 1.000
85173.125 446567.844 11.047 1.000
85173.141 446567.812 11.075 1.000
85170.172 446568.281 12.713 1.000
85173.602 446567.438 11.216 1.000
85173.562 446567.406 11.275 1.000
85174.742 446566.562 11.491 1.000
85174.531 446566.312 11.973 1.000
85172.945 446566.188 13.336 1.000
85173.258 446565.469 14.051 1.000
85173.227 446565.438 14.112 1.000
85173.117 446565.406 14.230 1.000
85172.852 446565.344 14.549 1.000
85172.922 446565.312 14.535 1.000
85173.797 446565.156 14.070 1.000
85174.898 446565.094 13.302 1.000
85173.898 446565.062 14.115 1.000
85172.867 446564.938 15.044 1.000
85174.828 446564.625 13.973 1.000
85174.367 446564.531 14.451 1.000
85174.477 446564.250 14.734 1.000
85174.406 446564.188 14.871 1.000
85170.797 446574.062 4.510 1.000
85170.570 446574.125 4.622 1.000
85173.430 446572.750 4.236 1.000
85173.867 446572.375 4.391 1.000
85173.844 446572.375 4.428 1.000
85173.805 446572.375 4.465 1.000
85170.070 446573.969 5.209 1.000
85172.602 446572.656 4.988 1.000
85170.695 446573.438 5.436 1.000
85173.758 446572.062 4.924 1.000
85171.438 446573.031 5.397 1.000
85174.172 446571.844 4.871 1.000
85174.172 446571.812 4.901 1.000
85172.828 446572.375 5.214 1.000
85171.289 446573.000 5.537 1.000
85174.102 446571.812 4.980 1.000
85174.445 446571.625 4.936 1.000
85173.570 446571.969 5.155 1.000
85171.672 446572.781 5.565 1.000
85171.594 446572.781 5.617 1.000
85172.469 446572.344 5.496 1.000
85174.648 446571.375 5.137 1.000
85171.375 446572.688 5.882 1.000
85172.500 446572.156 5.729 1.000
85173.039 446571.906 5.670 1.000
85174.711 446571.188 5.303 1.000
85173.047 446571.875 5.701 1.000
85173.047 446571.844 5.734 1.000
85173.016 446571.812 5.774 1.000
85172.531 446571.844 6.131 1.000
85173.094 446571.281 6.418 1.000
85174.359 446570.812 6.094 1.000
85173.750 446570.938 6.393 1.000
85173.383 446571.031 6.532 1.000
85172.688 446571.281 6.734 1.000
85173.773 446570.875 6.449 1.000
85174.094 446570.719 6.419 1.000
85172.977 446571.094 6.784 1.000
85172.945 446571.062 6.826 1.000
85173.062 446571.000 6.823 1.000
85173.789 446570.719 6.635 1.000
85172.984 446570.969 6.914 1.000
85173.078 446570.500 7.480 1.000
85173.188 446570.375 7.543 1.000
85174.633 446569.906 7.076 1.000
85173.109 446570.250 7.768 1.000
85172.500 446570.438 7.986 1.000
85173.688 446569.938 7.723 1.000
85173.695 446569.938 7.752 1.000
85174.469 446569.562 7.656 1.000
85172.039 446570.250 8.574 1.000
85174.312 446569.406 7.966 1.000
85171.852 446570.031 9.001 1.000
85168.719 446570.875 10.283 1.000
85172.844 446569.719 8.677 1.000
85170.273 446570.406 9.742 1.000
85174.250 446569.125 8.401 1.000
85171.961 446569.719 9.351 1.000
85173.430 446569.312 8.775 1.000
85173.445 446569.281 8.802 1.000
85173.438 446569.250 8.839 1.000
85173.398 446569.219 8.887 1.000
85174.789 446568.844 8.329 1.000
85169.375 446570.156 10.757 1.000
85168.102 446570.469 11.308 1.000
85172.945 446569.219 9.251 1.000
85168.555 446570.312 11.154 1.000
85168.523 446570.281 11.210 1.000
85170.086 446569.844 10.607 1.000
85170.078 446569.812 10.651 1.000
85174.305 446568.750 8.851 1.000
85169.633 446569.875 10.930 1.000
85172.344 446569.125 9.832 1.000
85169.930 446569.656 10.962 1.000
85173.391 446568.812 9.463 1.000
85174.312 446568.531 9.106 1.000
85174.383 446568.438 9.169 1.000
85174.352 446568.438 9.218 1.000
85173.250 446568.688 9.732 1.000
85168.953 446569.625 11.742 1.000
85170.047 446569.375 11.267 1.000
85169.391 446569.469 11.618 1.000
85169.242 446569.469 11.730 1.000
85174.812 446568.250 9.125 1.000
85169.781 446569.312 11.558 1.000
85169.680 446569.219 11.730 1.000
85169.555 446569.219 11.835 1.000
85169.555 446569.188 11.877 1.000
85169.555 446569.156 11.917 1.000
85171.305 446568.750 11.099 1.000
85169.578 446569.125 11.949 1.000
85173.281 446568.344 10.165 1.000
85170.367 446568.938 11.601 1.000
85169.562 446569.062 12.038 1.000
85171.422 446568.625 11.197 1.000
85174.555 446567.969 9.664 1.000
85171.391 446568.594 11.250 1.000
85173.312 446568.188 10.321 1.000
85169.227 446569.000 12.377 1.000
85174.586 446567.906 9.713 1.000
85174.609 446567.875 9.734 1.000
85169.039 446568.969 12.557 1.000
85169.281 446568.906 12.475 1.000
85168.570 446568.938 12.969 1.000
85169.227 446568.750 12.722 1.000
85174.359 446567.688 10.188 1.000
85174.414 446567.625 10.230 1.000
85173.133 446567.812 10.977 1.000
85170.211 446568.281 12.582 1.000
85174.789 446566.562 11.322 1.000
85171.523 446566.938 13.312 1.000
85171.672 446566.719 13.513 1.000
85174.344 446566.094 12.310 1.000
85174.273 446566.062 12.392 1.000
85172.336 446565.500 14.618 1.000
85174.859 446565.000 13.323 1.000
85173.000 446564.844 14.948 1.000
85174.773 446564.531 14.044 1.000
85174.359 446564.062 14.947 1.000
85174.836 446564.000 14.683 1.000
85170.797 446574.094 4.391 1.000
85173.383 446572.688 4.238 1.000
85173.367 446572.625 4.338 1.000
85173.656 446572.469 4.324 1.000
85173.766 446572.312 4.465 1.000
85170.875 446573.562 5.018 1.000
85170.000 446573.844 5.294 1.000
85170.711 446573.406 5.350 1.000
85172.641 446572.531 5.006 1.000
85170.688 446573.375 5.390 1.000
85171.430 446572.938 5.390 1.000
85174.148 446571.719 4.927 1.000
85171.281 446572.938 5.529 1.000
85174.164 446571.688 4.955 1.000
85173.125 446572.094 5.208 1.000
85172.094 446572.531 5.430 1.000
85174.031 446571.719 5.045 1.000
85174.461 446571.500 4.984 1.000
85174.438 446571.500 5.020 1.000
85172.492 446572.250 5.514 1.000
85171.398 446572.656 5.795 1.000
85172.664 446572.125 5.543 1.000
85170.688 446572.906 6.029 1.000
85174.469 446571.250 5.316 1.000
85173.055 446571.812 5.653 1.000
85173.031 446571.781 5.692 1.000
85172.406 446571.719 6.285 1.000
85174.328 446570.781 6.054 1.000
85173.172 446571.188 6.379 1.000
85174.367 446570.656 6.166 1.000
85173.336 446570.969 6.528 1.000
85173.133 446571.031 6.620 1.000
85173.070 446570.969 6.737 1.000
85174.914 446570.312 6.217 1.000
85173.445 446570.781 6.721 1.000
85174.984 446570.062 6.489 1.000
85172.859 446570.531 7.468 1.000
85174.641 446569.781 7.111 1.000
85172.523 446570.375 7.920 1.000
85172.773 446570.281 7.866 1.000
85173.695 446569.875 7.699 1.000
85169.688 446570.844 9.475 1.000
85172.094 446570.062 8.668 1.000
85171.758 446570.125 8.833 1.000
85171.445 446570.188 8.991 1.000
85174.305 446569.312 7.971 1.000
85171.344 446570.125 9.176 1.000
85172.938 446569.656 8.577 1.000
85174.234 446569.094 8.316 1.000
85174.172 446569.094 8.370 1.000
85173.500 446569.281 8.649 1.000
85173.453 446569.250 8.703 1.000
85173.445 446569.219 8.740 1.000
85173.414 446569.219 8.785 1.000
85174.750 446568.812 8.285 1.000
85168.188 446570.406 11.196 1.000
85168.617 446570.250 11.055 1.000
85172.953 446569.156 9.216 1.000
85170.070 446569.812 10.546 1.000
85170.055 446569.781 10.591 1.000
85172.492 446569.156 9.557 1.000
85169.883 446569.781 10.710 1.000
85169.195 446569.938 11.052 1.000
85172.352 446569.062 9.798 1.000
85169.570 446569.656 11.130 1.000
85173.367 446568.750 9.441 1.000
85174.391 446568.469 9.006 1.000
85174.398 446568.469 9.035 1.000
85174.398 446568.406 9.098 1.000
85168.945 446569.594 11.671 1.000
85169.406 446569.438 11.535 1.000
85170.078 446569.250 11.260 1.000
85174.789 446568.188 9.072 1.000
85170.109 446569.188 11.325 1.000
85169.586 446569.281 11.616 1.000
85169.633 446569.188 11.681 1.000
85168.727 446569.344 12.157 1.000
85171.984 446568.656 10.622 1.000
85170.258 446568.969 11.500 1.000
85168.492 446569.344 12.360 1.000
85170.328 446568.938 11.503 1.000
85173.297 446568.281 10.087 1.000
85171.367 446568.656 11.072 1.000
85171.453 446568.625 11.066 1.000
85171.430 446568.594 11.119 1.000
85173.328 446568.188 10.207 1.000
85174.570 446567.906 9.621 1.000
85174.586 446567.875 9.645 1.000
85169.242 446568.906 12.376 1.000
85168.820 446568.938 12.630 1.000
85175.000 446567.562 9.753 1.000
85168.773 446568.625 13.093 1.000
85173.141 446567.781 10.863 1.000
85173.141 446567.750 10.901 1.000
85170.219 446568.250 12.498 1.000
85174.844 446566.594 11.145 1.000
85171.992 446566.844 12.986 1.000
85171.555 446566.844 13.296 1.000
85172.352 446566.750 12.845 1.000
85172.359 446566.719 12.883 1.000
85172.859 446565.250 14.403 1.000
85172.844 446565.062 14.664 1.000
85173.672 446565.000 14.142 1.000
85172.883 446564.938 14.808 1.000
85174.844 446564.875 13.397 1.000
85174.859 446564.844 13.417 1.000
85172.836 446564.844 14.971 1.000
85173.188 446564.750 14.834 1.000
85172.930 446564.719 15.069 1.000
85172.391 446564.531 15.704 1.000
85173.047 446564.500 15.242 1.000
85174.695 446564.406 14.126 1.000
85172.711 446564.188 15.899 1.000
85170.484 446574.094 4.503 1.000
85173.336 446572.625 4.265 1.000
85173.445 446572.531 4.280 1.000
85173.609 446572.438 4.284 1.000
85173.227 446572.531 4.447 1.000
85170.461 446573.781 4.926 1.000
85170.875 446573.562 4.892 1.000
85170.102 446573.875 5.067 1.000
85173.727 446572.250 4.457 1.000
85173.641 446572.031 4.825 1.000
85172.664 446572.438 5.020 1.000
85170.656 446573.250 5.457 1.000
85172.672 446572.344 5.120 1.000
85171.414 446572.844 5.412 1.000
85170.859 446573.062 5.563 1.000
85171.320 446572.844 5.504 1.000
85171.328 446572.812 5.540 1.000
85174.188 446571.562 4.994 1.000
85170.516 446573.031 5.861 1.000
85171.414 446572.625 5.700 1.000
85172.508 446572.156 5.492 1.000
85172.477 446572.094 5.600 1.000
85172.484 446572.062 5.633 1.000
85172.289 446572.125 5.712 1.000
85174.703 446571.094 5.212 1.000
85173.031 446571.781 5.606 1.000
85173.125 446571.719 5.618 1.000
85171.852 446572.156 5.989 1.000
85171.250 446572.250 6.351 1.000
85173.617 446571.281 5.786 1.000
85174.328 446570.688 6.031 1.000
85173.148 446571.094 6.427 1.000
85174.297 446570.625 6.131 1.000
85173.164 446571.062 6.455 1.000
85173.148 446570.969 6.589 1.000
85173.125 446570.938 6.631 1.000
85172.750 446571.000 6.841 1.000
85173.422 446570.750 6.670 1.000
85174.914 446570.031 6.457 1.000
85174.961 446569.719 6.823 1.000
85173.141 446570.312 7.442 1.000
85174.969 446569.656 6.909 1.000
85171.258 446570.594 8.483 1.000
85173.695 446569.812 7.669 1.000
85173.688 446569.781 7.734 1.000
85172.703 446569.969 8.232 1.000
85174.281 446569.344 7.826 1.000
85174.281 446569.281 7.917 1.000
85174.719 446568.938 8.050 1.000
85174.211 446569.031 8.291 1.000
85173.453 446569.219 8.636 1.000
85173.438 446569.188 8.676 1.000
85169.984 446570.062 10.153 1.000
85174.711 446568.812 8.236 1.000
85168.359 446570.375 11.002 1.000
85168.258 446570.344 11.087 1.000
85169.516 446570.000 10.592 1.000
85172.961 446569.094 9.178 1.000
85170.047 446569.781 10.481 1.000
85170.078 446569.750 10.505 1.000
85169.992 446569.719 10.582 1.000
85169.977 446569.719 10.630 1.000
85174.227 446568.656 8.789 1.000
85169.242 446569.844 10.996 1.000
85174.234 446568.625 8.815 1.000
85169.609 446569.625 11.033 1.000
85174.383 446568.438 8.940 1.000
85174.344 446568.406 9.019 1.000
85173.227 446568.656 9.535 1.000
85168.906 446569.656 11.518 1.000
85168.945 446569.594 11.544 1.000
85169.664 446569.406 11.253 1.000
85169.578 446569.375 11.376 1.000
85174.734 446568.188 8.993 1.000
85169.578 446569.344 11.415 1.000
85174.750 446568.188 9.019 1.000
85168.570 446569.500 11.973 1.000
85169.555 446569.250 11.551 1.000
85169.562 446569.219 11.587 1.000
85168.508 446569.438 12.089 1.000
85169.562 446569.188 11.626 1.000
85172.219 446568.594 10.391 1.000
85168.688 446569.344 12.091 1.000
85168.695 446569.312 12.128 1.000
85171.789 446568.625 10.671 1.000
85170.156 446568.938 11.504 1.000
85170.164 446568.906 11.539 1.000
85170.164 446568.875 11.581 1.000
85173.328 446568.188 10.064 1.000
85171.508 446568.562 10.959 1.000
85173.336 446568.188 10.091 1.000
85173.328 446568.156 10.129 1.000
85174.547 446567.875 9.557 1.000
85174.555 446567.844 9.585 1.000
85174.359 446567.656 9.978 1.000
85171.250 446568.156 11.703 1.000
85173.172 446567.781 10.729 1.000
85174.945 446566.656 10.867 1.000
85174.922 446566.625 10.914 1.000
85171.516 446566.938 13.103 1.000
85172.445 446565.500 14.261 1.000
85172.320 446565.375 14.515 1.000
85172.594 446564.938 14.913 1.000
85173.023 446564.875 14.638 1.000
85172.898 446564.844 14.770 1.000
85172.469 446564.562 15.483 1.000
85172.469 446564.531 15.529 1.000
85172.914 446564.406 15.366 1.000
85172.977 446564.125 15.668 1.000
85172.992 446564.094 15.700 1.000
85170.656 446574.062 4.312 1.000
85170.469 446574.062 4.454 1.000
85173.383 446572.500 4.277 1.000
85170.812 446573.562 4.851 1.000
85170.305 446573.750 4.976 1.000
85170.305 446573.719 5.016 1.000
85173.695 446572.188 4.449 1.000
85170.195 446573.719 5.111 1.000
85171.797 446572.938 4.893 1.000
85170.672 446573.281 5.325 1.000
85170.625 446573.219 5.408 1.000
85172.641 446572.344 5.043 1.000
85170.391 446573.281 5.530 1.000
85172.641 446572.312 5.108 1.000
85171.398 446572.781 5.434 1.000
85170.711 446573.000 5.652 1.000
85173.500 446571.812 5.094 1.000
85172.078 446572.406 5.398 1.000
85173.039 446571.969 5.224 1.000
85174.281 446571.438 4.987 1.000
85174.344 446571.375 5.035 1.000
85174.406 446571.312 5.052 1.000
85172.484 446572.062 5.547 1.000
85172.484 446572.031 5.581 1.000
85174.242 446571.188 5.362 1.000
85169.516 446573.000 6.573 1.000
85171.297 446572.188 6.283 1.000
85173.578 446571.219 5.808 1.000
85171.234 446572.062 6.479 1.000
85174.320 446570.625 6.011 1.000
85174.305 446570.625 6.045 1.000
85173.164 446570.906 6.529 1.000
85172.719 446570.938 6.825 1.000
85173.430 446570.656 6.676 1.000
85173.438 446570.625 6.704 1.000
85173.469 446570.594 6.728 1.000
85173.422 446570.562 6.772 1.000
85174.828 446570.062 6.398 1.000
85173.117 446570.531 7.063 1.000
85173.055 446570.500 7.150 1.000
85173.141 446570.250 7.416 1.000
85174.922 446569.656 6.840 1.000
85173.039 446570.250 7.483 1.000
85172.672 446570.219 7.809 1.000
85174.602 446569.594 7.159 1.000
85172.633 446570.188 7.856 1.000
85173.711 446569.812 7.537 1.000
85171.305 446570.500 8.471 1.000
85171.414 446570.281 8.683 1.000
85172.664 446569.875 8.249 1.000
85169.617 446570.719 9.476 1.000
85168.367 446571.031 9.995 1.000
85171.570 446570.094 8.807 1.000
85169.648 446570.312 9.980 1.000
85173.461 446569.219 8.502 1.000
85174.203 446569.000 8.228 1.000
85173.445 446569.188 8.572 1.000
85173.414 446569.156 8.618 1.000
85172.031 446569.500 9.226 1.000
85171.953 446569.500 9.294 1.000
85168.789 446570.312 10.617 1.000
85174.672 446568.781 8.188 1.000
85169.617 446569.906 10.511 1.000
85168.688 446570.156 10.907 1.000
85169.758 446569.844 10.491 1.000
85168.656 446570.125 10.966 1.000
85172.961 446569.031 9.143 1.000
85170.031 446569.719 10.450 1.000
85170.008 446569.688 10.501 1.000
85168.102 446570.125 11.377 1.000
85168.133 446570.094 11.404 1.000
85174.188 446568.594 8.769 1.000
85174.367 446568.438 8.846 1.000
85174.359 446568.406 8.914 1.000
85168.938 446569.594 11.469 1.000
85173.234 446568.594 9.528 1.000
85169.578 446569.375 11.258 1.000
85174.719 446568.188 8.935 1.000
85174.766 446568.156 8.946 1.000
85168.789 446569.469 11.750 1.000
85169.836 446569.188 11.297 1.000
85169.930 446569.156 11.293 1.000
85168.898 446569.344 11.824 1.000
85169.461 446569.188 11.596 1.000
85168.742 446569.344 11.938 1.000
85172.219 446568.562 10.320 1.000
85171.781 446568.562 10.638 1.000
85172.320 446568.438 10.411 1.000
85171.578 446568.562 10.810 1.000
85171.539 446568.531 10.866 1.000
85173.344 446568.156 10.014 1.000
85170.055 446568.781 11.675 1.000
85174.516 446567.844 9.500 1.000
85168.906 446568.969 12.286 1.000
85174.531 446567.844 9.524 1.000
85168.883 446568.844 12.469 1.000
85174.383 446567.656 9.860 1.000
85174.969 446567.531 9.586 1.000
85173.797 446567.625 10.359 1.000
85171.492 446566.969 12.946 1.000
85171.477 446566.938 12.992 1.000
85171.586 446566.875 13.011 1.000
85171.336 446566.875 13.200 1.000
85174.734 446566.375 11.279 1.000
85172.492 446566.625 12.653 1.000
85174.945 446566.188 11.355 1.000
85172.773 446565.875 13.417 1.000
85173.781 446565.750 12.820 1.000
85173.461 446565.750 13.073 1.000
85171.914 446565.844 14.111 1.000
85171.969 446565.812 14.115 1.000
85172.859 446564.938 14.576 1.000
85172.914 446564.906 14.573 1.000
85172.867 446564.844 14.695 1.000
85172.797 446564.781 14.834 1.000
85172.875 446564.594 15.028 1.000
85172.523 446564.312 15.647 1.000
85172.617 446564.219 15.706 1.000
85170.664 446574.000 4.265 1.000
85170.445 446574.031 4.410 1.000
85172.820 446572.688 4.360 1.000
85173.547 446572.312 4.302 1.000
85170.758 446573.531 4.813 1.000
85170.711 446573.531 4.858 1.000
85170.516 446573.594 4.928 1.000
85173.648 446572.156 4.445 1.000
85169.766 446573.688 5.372 1.000
85170.641 446573.250 5.280 1.000
85170.609 446573.188 5.362 1.000
85172.609 446572.250 5.068 1.000
85172.492 446572.031 5.463 1.000
85172.492 446572.000 5.496 1.000
85174.469 446571.188 5.083 1.000
85173.008 446571.719 5.479 1.000
85174.609 446571.031 5.168 1.000
85174.266 446571.125 5.310 1.000
85174.898 446570.844 5.189 1.000
85174.992 446570.781 5.225 1.000
85174.703 446570.781 5.442 1.000
85171.211 446572.062 6.395 1.000
85174.312 446570.594 5.963 1.000
85173.648 446570.750 6.275 1.000
85173.219 446570.875 6.429 1.000
85173.188 446570.875 6.469 1.000
85174.812 446570.188 6.118 1.000
85173.297 446570.688 6.597 1.000
85172.758 446570.781 6.891 1.000
85174.773 446570.031 6.363 1.000
85172.695 446570.719 7.044 1.000
85174.727 446570.000 6.438 1.000
85174.766 446569.969 6.453 1.000
85173.070 446570.469 7.088 1.000
85173.133 446570.188 7.392 1.000
85173.109 446570.156 7.433 1.000
85174.891 446569.594 6.855 1.000
85172.688 446570.156 7.779 1.000
85174.578 446569.562 7.142 1.000
85172.641 446570.156 7.830 1.000
85173.367 446569.875 7.634 1.000
85173.664 446569.719 7.590 1.000
85172.594 446569.906 8.182 1.000
85172.609 446569.875 8.211 1.000
85172.766 446569.781 8.183 1.000
85169.570 446570.625 9.507 1.000
85169.695 446570.281 9.893 1.000
85173.445 446569.219 8.413 1.000
85173.461 446569.188 8.439 1.000
85174.070 446569.000 8.223 1.000
85174.195 446568.969 8.204 1.000
85174.641 446568.812 8.050 1.000
85169.977 446569.969 10.050 1.000
85174.641 446568.750 8.142 1.000
85171.938 446569.438 9.270 1.000
85171.859 446569.438 9.339 1.000
85174.641 446568.688 8.201 1.000
85174.039 446568.844 8.486 1.000
85168.742 446570.156 10.772 1.000
85169.734 446569.875 10.390 1.000
85168.641 446570.125 10.857 1.000
85169.945 446569.781 10.338 1.000
85170.016 446569.719 10.349 1.000
85172.961 446568.969 9.113 1.000
85170.008 446569.719 10.390 1.000
85168.805 446569.969 10.954 1.000
85168.031 446570.125 11.331 1.000
85169.516 446569.719 10.725 1.000
85174.242 446568.531 8.715 1.000
85174.359 446568.438 8.757 1.000
85174.367 446568.406 8.815 1.000
85173.289 446568.625 9.337 1.000
85172.688 446568.719 9.644 1.000
85168.984 446569.562 11.375 1.000
85169.000 446569.500 11.406 1.000
85169.609 446569.344 11.169 1.000
85174.672 446568.188 8.862 1.000
85172.289 446568.719 9.967 1.000
85168.719 446569.500 11.621 1.000
85174.695 446568.156 8.883 1.000
85168.609 446569.438 11.800 1.000
85168.609 446569.406 11.843 1.000
85169.797 446569.094 11.364 1.000
85172.227 446568.531 10.243 1.000
85172.234 446568.500 10.276 1.000
85172.273 446568.469 10.295 1.000
85171.781 446568.562 10.567 1.000
85171.602 446568.531 10.728 1.000
85169.109 446569.031 11.942 1.000
85171.578 446568.500 10.777 1.000
85173.336 446568.125 9.950 1.000
85168.914 446569.000 12.163 1.000
85174.492 446567.844 9.450 1.000
85168.891 446568.969 12.219 1.000
85174.516 446567.812 9.470 1.000
85170.008 446568.625 11.825 1.000
85168.352 446568.719 12.921 1.000
85173.172 446567.812 10.480 1.000
85168.281 446568.719 13.004 1.000
85173.781 446567.625 10.262 1.000
85173.000 446567.719 10.706 1.000
85172.703 446566.938 11.993 1.000
85172.016 446566.750 12.744 1.000
85174.977 446566.375 10.987 1.000
85172.258 446566.656 12.677 1.000
85174.703 446566.281 11.325 1.000
85171.812 446565.750 14.211 1.000
85174.438 446565.562 12.477 1.000
85174.078 446565.500 12.832 1.000
85172.797 446565.250 14.114 1.000
85172.852 446564.875 14.573 1.000
85172.453 446564.500 15.385 1.000
85172.516 446564.438 15.383 1.000
85172.617 446564.219 15.609 1.000
85172.828 446564.156 15.530 1.000
85170.641 446573.969 4.228 1.000
85170.945 446573.781 4.258 1.000
85170.438 446573.969 4.370 1.000
85173.031 446572.531 4.319 1.000
85173.195 446572.406 4.356 1.000
85173.531 446572.219 4.331 1.000
85173.547 446572.188 4.362 1.000
85173.617 446572.094 4.445 1.000
85171.719 446572.875 4.854 1.000
85171.133 446573.094 4.997 1.000
85172.594 446572.188 5.096 1.000
85172.469 446571.938 5.492 1.000
85172.977 446571.719 5.411 1.000
85174.523 446571.062 5.090 1.000
85173.039 446571.656 5.429 1.000
85174.602 446570.969 5.160 1.000
85171.047 446572.375 6.029 1.000
85174.430 446571.000 5.261 1.000
85174.734 446570.688 5.422 1.000
85171.133 446572.094 6.332 1.000
85174.508 446570.750 5.510 1.000
85173.531 446571.094 5.821 1.000
85174.594 446570.500 5.783 1.000
85174.320 446570.562 5.917 1.000
85173.609 446570.688 6.270 1.000
85173.211 446570.812 6.417 1.000
85173.133 446570.812 6.472 1.000
85174.195 446570.406 6.225 1.000
85174.508 446570.156 6.312 1.000
85174.742 446570.031 6.269 1.000
85174.695 446570.000 6.344 1.000
85172.773 446570.688 6.939 1.000
85174.734 446569.969 6.360 1.000
85172.953 446570.531 6.981 1.000
85173.000 446570.469 7.029 1.000
85173.039 446570.438 7.052 1.000
85173.109 446570.375 7.093 1.000
85173.141 446570.125 7.373 1.000
85174.875 446569.531 6.841 1.000
85172.570 446570.125 7.802 1.000
85172.828 446570.031 7.743 1.000
85172.547 446570.031 7.946 1.000
85173.664 446569.656 7.574 1.000
85172.656 446569.906 8.037 1.000
85172.633 446569.812 8.179 1.000
85170.203 446570.188 9.513 1.000
85173.461 446569.188 8.352 1.000
85173.453 446569.156 8.386 1.000
85173.438 446569.156 8.427 1.000
85174.148 446568.938 8.166 1.000
85174.602 446568.750 8.073 1.000
85169.977 446569.969 9.991 1.000
85174.617 446568.719 8.096 1.000
85174.641 446568.688 8.118 1.000
85174.641 446568.656 8.148 1.000
85174.039 446568.812 8.433 1.000
85168.820 446570.125 10.635 1.000
85169.891 446569.812 10.261 1.000
85169.992 446569.750 10.257 1.000
85169.992 446569.719 10.294 1.000
85169.992 446569.688 10.337 1.000
85168.875 446569.938 10.860 1.000
85172.992 446568.875 9.106 1.000
85169.562 446569.688 10.639 1.000
85168.695 446569.875 11.062 1.000
85169.133 446569.719 10.951 1.000
85174.406 446568.344 8.772 1.000
85173.273 446568.562 9.315 1.000
85168.922 446569.531 11.336 1.000
85173.211 446568.531 9.412 1.000
85169.578 446569.344 11.075 1.000
85174.656 446568.156 8.811 1.000
85174.656 446568.125 8.842 1.000
85169.602 446569.250 11.188 1.000
85169.641 446569.219 11.209 1.000
85169.664 446569.188 11.237 1.000
85169.711 446569.156 11.259 1.000
85169.734 446569.094 11.285 1.000
85171.273 446568.750 10.598 1.000
85171.094 446568.750 10.721 1.000
85172.227 446568.469 10.218 1.000
85171.719 446568.500 10.570 1.000
85171.617 446568.469 10.690 1.000
85173.336 446568.094 9.891 1.000
85168.914 446568.969 12.094 1.000
85174.453 446567.812 9.405 1.000
85174.492 446567.781 9.421 1.000
85174.375 446567.656 9.670 1.000
85173.742 446567.719 10.055 1.000
85172.227 446568.031 10.828 1.000
85173.031 446567.812 10.487 1.000
85170.883 446567.625 12.344 1.000
85173.867 446566.812 11.172 1.000
85173.859 446566.781 11.212 1.000
85172.133 446566.688 12.641 1.000
85172.250 446566.625 12.648 1.000
85172.508 446566.562 12.529 1.000
85174.609 446566.281 11.311 1.000
85174.328 446565.625 12.366 1.000
85173.367 446565.625 13.083 1.000
85174.414 446565.531 12.418 1.000
85173.352 446565.625 13.136 1.000
85172.977 446565.250 13.907 1.000
85172.570 446565.219 14.230 1.000
85173.125 446565.188 13.882 1.000
85172.703 446565.156 14.221 1.000
85172.828 446564.875 14.504 1.000
85172.875 446564.844 14.508 1.000
85172.867 446564.469 14.979 1.000
85172.516 446564.312 15.465 1.000
85172.562 446564.281 15.476 1.000
85172.812 446564.250 15.326 1.000
85170.602 446573.938 4.232 1.000
85170.922 446573.750 4.223 1.000
85170.430 446573.938 4.331 1.000
85173.180 446572.344 4.355 1.000
85170.602 446573.500 4.792 1.000
85170.312 446573.594 4.880 1.000
85173.031 446572.312 4.478 1.000
85173.539 446572.094 4.421 1.000
85173.586 446572.031 4.445 1.000
85169.789 446573.625 5.242 1.000
85170.156 446573.250 5.439 1.000
85174.742 446570.875 5.088 1.000
85174.602 446570.906 5.152 1.000
85174.445 446570.938 5.247 1.000
85171.156 446572.219 6.030 1.000
85174.750 446570.750 5.231 1.000
85170.867 446572.156 6.354 1.000
85174.320 446570.531 5.875 1.000
85173.586 446570.656 6.234 1.000
85173.219 446570.781 6.371 1.000
85172.461 446571.031 6.619 1.000
85174.156 446570.344 6.224 1.000
85172.375 446570.969 6.745 1.000
85174.133 446570.344 6.259 1.000
85173.656 446570.438 6.464 1.000
85174.711 446570.031 6.236 1.000
85172.594 446570.719 6.912 1.000
85172.570 446570.719 6.953 1.000
85173.148 446570.250 7.128 1.000
85173.125 446570.094 7.330 1.000
85168.594 446571.469 8.949 1.000
85174.820 446569.500 6.842 1.000
85174.836 446569.469 6.867 1.000
85172.633 446570.031 7.796 1.000
85174.539 446569.344 7.236 1.000
85173.453 446569.219 8.239 1.000
85173.469 446569.188 8.263 1.000
85173.469 446569.156 8.298 1.000
85173.453 446569.156 8.336 1.000
85173.414 446569.125 8.382 1.000
85174.133 446568.906 8.154 1.000
85172.609 446569.281 8.812 1.000
85169.977 446569.906 9.974 1.000
85167.922 446570.406 10.869 1.000
85174.039 446568.812 8.347 1.000
85172.195 446569.281 9.118 1.000
85172.000 446569.281 9.236 1.000
85169.875 446569.812 10.169 1.000
85169.977 446569.750 10.166 1.000
85169.977 446569.719 10.203 1.000
85169.961 446569.688 10.251 1.000
85172.953 446568.906 9.036 1.000
85172.961 446568.875 9.065 1.000
85168.922 446569.875 10.818 1.000
85169.562 446569.656 10.620 1.000
85168.867 446569.781 10.967 1.000
85174.375 446568.344 8.668 1.000
85172.391 446568.781 9.625 1.000
85168.945 446569.531 11.221 1.000
85173.242 446568.531 9.304 1.000
85172.625 446568.625 9.623 1.000
85169.586 446569.344 11.009 1.000
85168.594 446569.531 11.506 1.000
85174.633 446568.125 8.764 1.000
85174.625 446568.125 8.800 1.000
85168.336 446569.531 11.709 1.000
85172.219 446568.625 9.948 1.000
85171.305 446568.688 10.557 1.000
85172.250 446568.438 10.182 1.000
85171.703 446568.469 10.552 1.000
85169.188 446569.000 11.772 1.000
85171.641 446568.438 10.619 1.000
85173.328 446568.062 9.832 1.000
85174.469 446567.781 9.372 1.000
85169.367 446568.750 11.931 1.000
85174.391 446567.719 9.473 1.000
85174.930 446567.531 9.326 1.000
85174.930 446567.500 9.357 1.000
85172.258 446568.031 10.715 1.000
85173.844 446567.688 9.942 1.000
85173.180 446567.781 10.314 1.000
85173.789 446567.594 10.102 1.000
85173.102 446567.312 11.015 1.000
85172.648 446567.000 11.775 1.000
85173.812 446566.656 11.311 1.000
85173.727 446566.562 11.501 1.000
85173.711 446566.531 11.545 1.000
85174.203 446565.875 12.051 1.000
85174.000 446565.781 12.329 1.000
85173.398 446565.312 13.412 1.000
85173.031 446565.188 13.829 1.000
85172.578 446565.188 14.185 1.000
85172.797 446564.906 14.405 1.000
85172.828 446564.844 14.463 1.000
85172.836 446564.812 14.497 1.000
85172.852 446564.781 14.529 1.000
85170.883 446573.719 4.189 1.000
85170.430 446573.906 4.293 1.000
85170.609 446573.781 4.305 1.000
85170.617 446573.750 4.340 1.000
85172.883 446572.469 4.302 1.000
85173.094 446572.344 4.333 1.000
85173.109 446572.312 4.361 1.000
85170.594 446573.438 4.791 1.000
85170.352 446573.406 4.983 1.000
85173.555 446571.969 4.445 1.000
85169.742 446573.594 5.207 1.000
85170.562 446573.125 5.205 1.000
85171.578 446572.500 5.257 1.000
85170.523 446572.938 5.472 1.000
85170.484 446572.938 5.518 1.000
85172.555 446572.031 5.124 1.000
85171.469 446572.469 5.384 1.000
85174.602 446570.844 5.142 1.000
85174.602 446570.812 5.169 1.000
85169.414 446572.875 6.400 1.000
85174.531 446570.812 5.216 1.000
85174.719 446570.719 5.229 1.000
85171.094 446572.094 6.181 1.000
85173.516 446570.938 5.835 1.000
85174.312 446570.469 5.865 1.000
85172.211 446571.188 6.512 1.000
85172.406 446571.094 6.490 1.000
85173.531 446570.656 6.205 1.000
85173.422 446570.656 6.269 1.000
85174.219 446570.250 6.192 1.000
85172.414 446570.906 6.723 1.000
85174.688 446570.031 6.141 1.000
85170.023 446571.562 7.649 1.000
85169.930 446571.594 7.717 1.000
85173.219 446570.094 7.154 1.000
85173.258 446570.062 7.204 1.000
85173.148 446570.031 7.307 1.000
85171.969 446570.375 7.741 1.000
85174.789 446569.469 6.807 1.000
85173.641 446569.594 7.513 1.000
85174.211 446569.406 7.339 1.000
85174.523 446569.281 7.254 1.000
85172.805 446569.781 7.881 1.000
85171.797 446570.062 8.284 1.000
85169.750 446570.375 9.425 1.000
85170.211 446570.219 9.284 1.000
85167.883 446570.844 10.226 1.000
85173.547 446569.188 8.117 1.000
85173.492 446569.188 8.170 1.000
85173.477 446569.156 8.210 1.000
85173.469 446569.125 8.246 1.000
85173.430 446569.125 8.290 1.000
85174.094 446568.875 8.116 1.000
85174.102 446568.844 8.145 1.000
85174.523 446568.688 8.032 1.000
85169.953 446569.875 9.923 1.000
85168.953 446570.125 10.377 1.000
85174.031 446568.781 8.296 1.000
85169.938 446569.812 10.046 1.000
85169.961 446569.750 10.075 1.000
85171.945 446569.219 9.274 1.000
85169.969 446569.719 10.111 1.000
85171.938 446569.219 9.311 1.000
85169.945 446569.719 10.157 1.000
85172.930 446568.844 9.021 1.000
85172.977 446568.781 9.069 1.000
85168.430 446569.875 11.097 1.000
85168.344 446569.875 11.176 1.000
85174.367 446568.344 8.615 1.000
85172.422 446568.750 9.553 1.000
85173.227 446568.500 9.258 1.000
85169.609 446569.344 10.899 1.000
85169.625 446569.312 10.929 1.000
85174.609 446568.125 8.721 1.000
85172.273 446568.531 9.935 1.000
85171.422 446568.625 10.480 1.000
85172.258 446568.406 10.118 1.000
85172.289 446568.344 10.174 1.000
85171.672 446568.438 10.506 1.000
85171.648 446568.438 10.553 1.000
85173.328 446568.062 9.773 1.000
85169.258 446568.844 11.837 1.000
85174.430 446567.750 9.332 1.000
85173.766 446567.656 9.955 1.000
85170.094 446567.375 13.096 1.000
85171.547 446567.156 12.305 1.000
85171.359 446567.031 12.606 1.000
85173.227 446565.906 12.646 1.000
85174.141 446565.625 12.344 1.000
85172.203 446565.688 13.717 1.000
85172.078 446565.688 13.842 1.000
85174.352 446565.406 12.452 1.000
85173.227 446565.438 13.295 1.000
85173.266 446565.375 13.352 1.000
85173.297 446565.344 13.368 1.000
85173.250 446565.281 13.479 1.000
85172.836 446564.625 14.667 1.000
85172.695 446564.594 14.816 1.000
85172.445 446564.438 15.172 1.000
85172.469 446564.406 15.202 1.000
85172.445 446564.375 15.260 1.000
85172.445 446564.344 15.303 1.000
85172.719 446564.312 15.135 1.000
85172.758 446564.250 15.193 1.000
85173.188 446573.281 2.943 1.000
85170.531 446573.844 4.206 1.000
85170.422 446573.875 4.258 1.000
85170.094 446573.625 4.802 1.000
85170.602 446573.375 4.754 1.000
85173.180 446572.188 4.350 1.000
85173.258 446572.156 4.368 1.000
85170.148 446573.531 4.906 1.000
85170.344 446573.375 4.949 1.000
85169.891 446573.562 5.065 1.000
85173.555 446571.906 4.442 1.000
85173.289 446571.812 4.777 1.000
85170.195 446573.125 5.387 1.000
85173.383 446571.750 4.792 1.000
85171.555 446572.406 5.295 1.000
85172.523 446572.000 5.128 1.000
85171.617 446572.344 5.352 1.000
85174.617 446570.750 5.159 1.000
85169.383 446572.812 6.443 1.000
85170.883 446572.188 6.120 1.000
85171.062 446572.062 6.148 1.000
85168.703 446572.969 6.726 1.000
85174.469 446570.594 5.489 1.000
85173.500 446570.875 5.830 1.000
85173.430 446570.656 6.195 1.000
85174.680 446570.031 6.045 1.000
85170.016 446571.562 7.605 1.000
85172.578 446570.562 6.959 1.000
85173.234 446570.031 7.170 1.000
85173.133 446570.000 7.265 1.000
85174.766 446569.406 6.800 1.000
85168.742 446571.281 8.913 1.000
85171.367 446570.250 8.287 1.000
85173.641 446569.531 7.498 1.000
85174.352 446569.312 7.272 1.000
85171.375 446569.938 8.712 1.000
85171.328 446569.906 8.763 1.000
85170.180 446570.219 9.244 1.000
85174.164 446569.000 7.793 1.000
85173.547 446569.156 8.070 1.000
85173.461 446569.125 8.165 1.000
85173.430 446569.125 8.212 1.000
85169.945 446570.000 9.681 1.000
85171.336 446569.562 9.193 1.000
85174.078 446568.812 8.103 1.000
85172.609 446569.156 8.774 1.000
85174.047 446568.750 8.209 1.000
85172.195 446569.219 9.013 1.000
85169.953 446569.812 9.948 1.000
85169.953 446569.781 9.986 1.000
85169.945 446569.750 10.026 1.000
85169.922 446569.719 10.075 1.000
85169.906 446569.656 10.161 1.000
85168.141 446570.094 10.952 1.000
85168.023 446570.062 11.046 1.000
85172.922 446568.812 9.008 1.000
85169.961 446569.500 10.331 1.000
85169.570 446569.562 10.540 1.000
85167.828 446570.000 11.303 1.000
85174.383 446568.375 8.466 1.000
85174.383 446568.312 8.527 1.000
85169.156 446569.562 10.884 1.000
85173.180 446568.531 9.158 1.000
85169.609 446569.344 10.800 1.000
85173.219 446568.469 9.207 1.000
85168.961 446569.469 11.133 1.000
85173.227 446568.438 9.238 1.000
85174.578 446568.094 8.683 1.000
85172.305 446568.438 9.934 1.000
85172.273 446568.375 10.054 1.000
85172.250 446568.344 10.100 1.000
85172.234 446568.344 10.142 1.000
85169.109 446569.000 11.640 1.000
85171.695 446568.406 10.436 1.000
85169.117 446568.969 11.677 1.000
85173.320 446568.062 9.687 1.000
85173.312 446568.031 9.727 1.000
85169.164 446568.906 11.740 1.000
85169.188 446568.844 11.768 1.000
85174.406 446567.750 9.257 1.000
85174.422 446567.719 9.283 1.000
85173.281 446567.719 10.144 1.000
85173.805 446567.594 9.944 1.000
85171.477 446567.188 12.238 1.000
85172.906 446566.875 11.569 1.000
85173.703 446565.844 12.307 1.000
85172.531 446565.812 13.225 1.000
85172.633 446565.625 13.393 1.000
85172.227 446565.625 13.709 1.000
85172.047 446565.594 13.869 1.000
85173.820 446565.344 12.854 1.000
85173.555 446565.344 13.076 1.000
85172.945 446565.188 13.735 1.000
85172.641 446565.156 13.987 1.000
85172.297 446564.906 14.604 1.000
85172.617 446564.562 14.795 1.000
85172.609 446564.531 14.841 1.000
85173.211 446573.219 2.913 1.000
85170.406 446573.812 4.228 1.000
85170.125 446573.562 4.799 1.000
85169.133 446573.969 5.006 1.000
85173.250 446572.062 4.369 1.000
85170.133 446573.469 4.910 1.000
85170.297 446573.375 4.920 1.000
85171.711 446572.562 4.880 1.000
85170.672 446572.969 5.148 1.000
85170.492 446573.031 5.217 1.000
85172.484 446571.938 5.134 1.000
85171.672 446572.250 5.338 1.000
85172.461 446571.844 5.272 1.000
85169.383 446572.781 6.364 1.000
85174.695 446570.656 5.135 1.000
85170.875 446572.156 6.082 1.000
85169.016 446572.719 6.727 1.000
85169.008 446572.688 6.806 1.000
85169.016 446572.625 6.844 1.000
85173.508 446570.812 5.854 1.000
85174.789 446570.219 5.659 1.000
85168.859 446572.375 7.319 1.000
85172.406 446571.031 6.377 1.000
85173.492 446570.594 6.136 1.000
85174.664 446570.062 5.953 1.000
85174.141 446570.156 6.194 1.000
85173.609 446570.344 6.381 1.000
85172.523 446570.531 6.967 1.000
85170.203 446571.250 7.765 1.000
85173.203 446569.969 7.166 1.000
85173.156 446569.938 7.246 1.000
85171.914 446570.312 7.702 1.000
85168.703 446571.344 8.798 1.000
85173.133 446569.781 7.479 1.000
85173.023 446569.781 7.548 1.000
85173.625 446569.500 7.460 1.000
85172.812 446569.531 8.048 1.000
85168.242 446570.781 9.860 1.000
85168.094 446570.812 9.958 1.000
85173.539 446569.156 7.995 1.000
85173.430 446569.094 8.133 1.000
85168.977 446570.219 10.058 1.000
85171.375 446569.500 9.160 1.000
85174.328 446568.688 7.986 1.000
85174.031 446568.750 8.140 1.000
85172.289 446569.219 8.855 1.000
85169.062 446570.062 10.184 1.000
85174.008 446568.750 8.178 1.000
85169.969 446569.812 9.852 1.000
85169.969 446569.781 9.891 1.000
85169.945 446569.750 9.935 1.000
85169.922 446569.719 9.987 1.000
85168.039 446570.031 11.027 1.000
85174.375 446568.312 8.483 1.000
85169.125 446569.531 10.844 1.000
85168.164 446569.750 11.270 1.000
85172.453 446568.656 9.468 1.000
85173.227 446568.438 9.155 1.000
85168.953 446569.406 11.121 1.000
85174.531 446568.094 8.625 1.000
85172.133 446568.656 9.716 1.000
85174.547 446568.062 8.648 1.000
85169.555 446569.188 10.969 1.000
85168.883 446569.250 11.403 1.000
85168.867 446569.219 11.453 1.000
85172.500 446568.375 9.790 1.000
85172.312 446568.406 9.912 1.000
85172.273 446568.344 10.001 1.000
85169.062 446569.031 11.568 1.000
85173.266 446568.094 9.598 1.000
85171.680 446568.438 10.356 1.000
85169.086 446568.969 11.595 1.000
85173.320 446568.062 9.602 1.000
85173.320 446568.031 9.636 1.000
85172.164 446568.250 10.226 1.000
85174.398 446567.750 9.179 1.000
85174.406 446567.719 9.204 1.000
85174.406 446567.688 9.235 1.000
85172.266 446568.031 10.425 1.000
85173.234 446567.750 10.043 1.000
85173.219 446567.750 10.087 1.000
85173.180 446567.719 10.138 1.000
85173.789 446567.594 9.863 1.000
85169.617 446568.375 11.989 1.000
85168.664 446568.500 12.562 1.000
85172.039 446566.844 12.159 1.000
85172.477 446566.062 12.844 1.000
85173.211 446565.938 12.448 1.000
85173.211 446565.906 12.489 1.000
85173.156 446565.906 12.561 1.000
85174.633 446565.719 11.674 1.000
85172.617 446565.594 13.376 1.000
85172.039 446565.562 13.845 1.000
85173.680 446565.344 12.882 1.000
85172.555 446565.406 13.655 1.000
85173.523 446565.312 13.069 1.000
85173.938 446565.219 12.855 1.000
85173.961 446565.156 12.912 1.000
85172.766 446565.188 13.791 1.000
85172.648 446565.094 13.992 1.000
85172.250 446564.875 14.607 1.000
85172.742 446564.812 14.290 1.000
85172.555 446564.625 14.679 1.000
85172.586 446564.594 14.698 1.000
85172.500 446564.531 14.845 1.000
85172.477 446564.500 14.904 1.000
85172.914 446564.469 14.619 1.000
85172.969 446564.438 14.616 1.000
85170.797 446573.625 4.102 1.000
85170.422 446573.781 4.192 1.000
85171.305 446573.062 4.461 1.000
85171.438 446572.938 4.510 1.000
85169.156 446573.938 4.926 1.000
85173.469 446571.844 4.424 1.000
85169.688 446573.500 5.106 1.000
85173.461 446571.812 4.458 1.000
85169.461 446573.562 5.186 1.000
85169.398 446573.531 5.277 1.000
85171.688 446572.500 4.919 1.000
85171.688 446572.469 4.955 1.000
85170.195 446572.969 5.426 1.000
85171.805 446572.156 5.274 1.000
85172.453 446571.812 5.239 1.000
85172.703 446571.688 5.217 1.000
85172.859 446571.594 5.214 1.000
85172.867 446571.562 5.246 1.000
85172.844 446571.562 5.282 1.000
85174.734 446570.594 5.091 1.000
85169.477 446572.656 6.380 1.000
85174.977 446570.469 5.090 1.000
85174.438 446570.500 5.455 1.000
85173.492 446570.719 5.883 1.000
85174.336 446570.344 5.716 1.000
85174.328 446570.344 5.747 1.000
85174.641 446570.156 5.749 1.000
85173.375 446570.625 6.101 1.000
85173.445 446570.562 6.113 1.000
85172.492 446570.906 6.379 1.000
85173.484 446570.469 6.195 1.000
85174.625 446570.062 5.897 1.000
85173.516 446570.438 6.248 1.000
85173.516 446570.406 6.279 1.000
85174.078 446570.156 6.175 1.000
85170.078 446571.406 7.573 1.000
85173.586 446570.156 6.535 1.000
85173.578 446570.156 6.567 1.000
85173.586 446570.125 6.595 1.000
85168.812 446571.625 8.237 1.000
85173.180 446569.906 7.164 1.000
85173.156 446569.906 7.205 1.000
85173.172 446569.875 7.230 1.000
85168.672 446571.312 8.762 1.000
85170.773 446570.625 8.083 1.000
85174.711 446569.344 6.765 1.000
85173.859 446569.531 7.180 1.000
85173.703 446569.531 7.266 1.000
85171.750 446569.812 8.403 1.000
85168.344 446570.688 9.855 1.000
85173.516 446569.125 7.958 1.000
85174.117 446568.938 7.753 1.000
85174.023 446568.938 7.821 1.000
85170.773 446569.781 9.172 1.000
85168.531 446570.406 10.065 1.000
85169.938 446569.969 9.581 1.000
85169.141 446570.156 9.945 1.000
85174.391 446568.656 7.915 1.000
85174.023 446568.719 8.127 1.000
85169.953 446569.750 9.845 1.000
85169.922 446569.719 9.896 1.000
85171.828 446569.062 9.346 1.000
85168.109 446569.969 10.942 1.000
85169.852 446569.375 10.430 1.000
85168.188 446569.750 11.205 1.000
85172.859 446568.594 9.169 1.000
85168.445 446569.625 11.175 1.000
85173.219 446568.438 9.074 1.000
85169.602 446569.312 10.696 1.000
85173.234 446568.438 9.101 1.000
85168.945 446569.406 11.074 1.000
85174.516 446568.062 8.582 1.000
85168.914 446569.375 11.126 1.000
85174.523 446568.062 8.608 1.000
85168.711 446569.344 11.343 1.000
85169.500 446569.094 11.060 1.000
85169.430 446569.062 11.134 1.000
85172.461 446568.375 9.755 1.000
85169.250 446569.062 11.300 1.000
85169.258 446569.031 11.335 1.000
85172.297 446568.312 9.938 1.000
85169.055 446569.000 11.515 1.000
85169.062 446568.969 11.553 1.000
85173.328 446568.031 9.548 1.000
85171.758 446568.344 10.336 1.000
85174.406 446567.750 9.095 1.000
85174.414 446567.719 9.119 1.000
85174.406 446567.688 9.153 1.000
85173.258 446567.812 9.881 1.000
85173.273 446567.781 9.906 1.000
85173.219 446567.750 10.001 1.000
85168.828 446568.562 12.250 1.000
85168.742 446568.562 12.335 1.000
85173.805 446567.562 9.803 1.000
85168.711 446568.531 12.391 1.000
85169.984 446567.531 12.758 1.000
85172.922 446566.844 11.403 1.000
85172.898 446566.812 11.449 1.000
85172.836 446566.812 11.524 1.000
85173.195 446566.031 12.282 1.000
85173.203 446566.000 12.317 1.000
85172.609 446566.031 12.736 1.000
85173.219 446565.938 12.381 1.000
85172.234 446565.906 13.171 1.000
85172.133 446565.812 13.354 1.000
85171.672 446565.688 13.901 1.000
85172.891 446565.531 13.165 1.000
85172.266 446565.531 13.625 1.000
85172.492 446565.406 13.628 1.000
85172.148 446565.406 13.906 1.000
85173.766 446565.125 13.019 1.000
85172.859 446565.156 13.695 1.000
85172.367 446564.812 14.496 1.000
85172.453 446564.656 14.641 1.000
85172.555 446564.594 14.651 1.000
85172.617 446564.531 14.687 1.000
85172.844 446564.500 14.555 1.000
85172.023 446564.438 15.261 1.000
85172.469 446564.406 14.966 1.000
85174.469 446564.062 13.906 1.000
85172.516 446572.812 3.760 1.000
85170.781 446573.594 4.067 1.000
85170.422 446573.750 4.153 1.000
85171.297 446573.031 4.422 1.000
85170.047 446573.438 4.850 1.000
85170.109 446573.375 4.876 1.000
85169.992 446573.375 4.935 1.000
85169.695 446573.500 5.024 1.000
85173.312 446571.844 4.415 1.000
85173.438 446571.781 4.425 1.000
85170.570 446572.969 5.054 1.000
85169.844 446573.219 5.263 1.000
85171.289 446572.312 5.376 1.000
85172.445 446571.781 5.166 1.000
85172.477 446571.750 5.192 1.000
85172.805 446571.594 5.153 1.000
85172.828 446571.562 5.180 1.000
85172.828 446571.531 5.213 1.000
85172.773 446571.531 5.258 1.000
85174.992 446570.562 4.852 1.000
85174.805 446570.531 5.036 1.000
85174.945 446570.438 5.032 1.000
85168.859 446572.844 6.519 1.000
85169.055 446572.719 6.509 1.000
85174.422 446570.438 5.447 1.000
85168.961 446572.344 7.081 1.000
85173.453 446570.656 5.912 1.000
85174.586 446570.062 5.807 1.000
85174.609 446570.031 5.831 1.000
85172.031 446570.938 6.596 1.000
85172.375 446570.688 6.662 1.000
85173.859 446570.094 6.314 1.000
85170.031 446571.406 7.501 1.000
85174.016 446569.969 6.356 1.000
85170.133 446571.250 7.619 1.000
85168.898 446571.562 8.159 1.000
85167.953 446571.531 8.911 1.000
85173.172 446569.844 7.183 1.000
85171.805 446570.250 7.679 1.000
85168.188 446571.375 8.954 1.000
85174.672 446569.281 6.760 1.000
85171.734 446569.812 8.322 1.000
85171.852 446569.750 8.311 1.000
85168.859 446570.594 9.474 1.000
85173.484 446569.062 7.948 1.000
85174.102 446568.875 7.736 1.000
85173.367 446569.062 8.055 1.000
85170.812 446569.781 9.063 1.000
85173.352 446569.031 8.094 1.000
85170.805 446569.750 9.104 1.000
85173.328 446569.031 8.135 1.000
85174.953 446568.531 7.546 1.000
85169.969 446569.906 9.549 1.000
85174.953 446568.500 7.574 1.000
85169.148 446570.094 9.920 1.000
85171.289 446569.469 9.091 1.000
85174.352 446568.625 7.878 1.000
85174.320 446568.625 7.920 1.000
85174.328 446568.594 7.946 1.000
85172.453 446569.094 8.717 1.000
85174.336 446568.562 7.972 1.000
85169.938 446569.719 9.790 1.000
85174.352 446568.531 7.998 1.000
85172.547 446569.000 8.746 1.000
85168.055 446570.156 10.655 1.000
85168.180 446569.938 10.851 1.000
85174.398 446568.281 8.307 1.000
85168.352 446569.719 11.028 1.000
85169.594 446569.281 10.638 1.000
85173.211 446568.406 9.051 1.000
85173.188 446568.375 9.096 1.000
85168.945 446569.375 11.008 1.000
85174.492 446568.062 8.537 1.000
85174.500 446568.031 8.563 1.000
85172.250 446568.438 9.723 1.000
85172.258 446568.406 9.755 1.000
85172.297 446568.375 9.773 1.000
85172.438 446568.312 9.740 1.000
85172.352 446568.312 9.815 1.000
85169.344 446568.969 11.228 1.000
85172.328 446568.281 9.860 1.000
85169.055 446569.000 11.408 1.000
85169.055 446568.969 11.448 1.000
85174.445 446567.781 8.921 1.000
85169.047 446568.938 11.490 1.000
85174.773 446567.688 8.796 1.000
85173.328 446568.000 9.488 1.000
85174.398 446567.750 9.006 1.000
85174.414 446567.719 9.030 1.000
85173.266 446567.812 9.782 1.000
85173.266 446567.781 9.813 1.000
85171.445 446568.062 10.823 1.000
85168.688 446568.625 12.208 1.000
85168.914 446568.531 12.137 1.000
85173.812 446567.531 9.735 1.000
85174.516 446567.375 9.410 1.000
85173.984 446567.469 9.681 1.000
85170.117 446567.469 12.613 1.000
85170.125 446567.438 12.650 1.000
85170.117 446567.406 12.697 1.000
85172.977 446566.844 11.265 1.000
85173.172 446566.062 12.151 1.000
85173.172 446566.031 12.190 1.000
85172.914 446566.031 12.390 1.000
85172.914 446565.969 12.463 1.000
85172.555 446565.969 12.768 1.000
85172.602 446565.469 13.357 1.000
85172.352 446565.469 13.563 1.000
85171.867 446565.438 13.976 1.000
85173.664 446565.188 12.931 1.000
85173.703 446565.156 12.942 1.000
85172.648 446565.062 13.880 1.000
85172.664 446564.875 14.108 1.000
85172.398 446564.688 14.554 1.000
85171.734 446564.688 15.083 1.000
85172.586 446564.625 14.496 1.000
85172.484 446564.562 14.655 1.000
85173.062 446564.531 14.267 1.000
85172.422 446564.344 15.000 1.000
85174.461 446564.031 13.867 1.000
85173.211 446573.000 2.888 1.000
85173.078 446573.062 2.933 1.000
85173.516 446572.688 3.085 1.000
85173.516 446572.656 3.115 1.000
85172.461 446572.781 3.763 1.000
85170.375 446573.688 4.157 1.000
85171.352 446572.906 4.444 1.000
85169.234 446573.875 4.787 1.000
85173.367 446571.906 4.211 1.000
85170.141 446573.375 4.752 1.000
85170.086 446573.344 4.799 1.000
85170.633 446573.062 4.780 1.000
85169.688 446573.438 4.982 1.000
85173.328 446571.781 4.406 1.000
85173.406 446571.719 4.424 1.000
85170.477 446572.938 5.063 1.000
85170.219 446573.000 5.185 1.000
85173.203 446571.562 4.776 1.000
85172.008 446572.062 5.047 1.000
85172.781 446571.562 5.116 1.000
85172.789 446571.531 5.146 1.000
85172.773 446571.500 5.182 1.000
85172.742 446571.500 5.221 1.000
85172.602 446571.531 5.285 1.000
85169.477 446572.781 6.016 1.000
85169.320 446572.812 6.088 1.000
85174.984 446570.500 4.840 1.000
85174.984 446570.469 4.869 1.000
85174.867 446570.469 4.951 1.000
85174.914 446570.438 4.970 1.000
85170.828 446572.031 5.962 1.000
85170.992 446571.938 5.960 1.000
85169.055 446572.688 6.461 1.000
85169.031 446572.656 6.503 1.000
85174.406 446570.375 5.436 1.000
85168.500 446572.594 6.993 1.000
85168.969 446572.281 7.066 1.000
85174.352 446570.250 5.655 1.000
85173.461 446570.531 5.957 1.000
85174.594 446570.094 5.676 1.000
85173.453 446570.500 5.989 1.000
85174.562 446570.062 5.742 1.000
85174.555 446570.031 5.773 1.000
85172.430 446570.812 6.368 1.000
85172.156 446570.844 6.545 1.000
85171.961 446570.875 6.634 1.000
85173.914 446570.156 6.102 1.000
85173.961 446570.125 6.118 1.000
85172.281 446570.688 6.642 1.000
85172.328 446570.656 6.659 1.000
85172.469 446570.438 6.814 1.000
85172.648 446570.250 6.919 1.000
85171.531 446570.344 7.650 1.000
85170.312 446570.719 8.095 1.000
85168.602 446571.281 8.672 1.000
85173.172 446569.781 7.162 1.000
85174.625 446569.281 6.727 1.000
85172.961 446569.469 7.745 1.000
85174.352 446569.031 7.262 1.000
85171.766 446569.750 8.287 1.000
85172.812 446569.375 7.959 1.000
85173.500 446569.094 7.826 1.000
85173.477 446569.062 7.864 1.000
85168.039 446570.594 10.012 1.000
85174.070 446568.844 7.726 1.000
85172.250 446569.344 8.440 1.000
85174.055 446568.750 7.853 1.000
85169.969 446569.844 9.526 1.000
85174.078 446568.688 7.904 1.000
85172.219 446569.125 8.756 1.000
85172.594 446569.000 8.634 1.000
85172.164 446569.094 8.846 1.000
85172.773 446568.906 8.626 1.000
85174.391 446568.344 8.134 1.000
85174.406 446568.312 8.157 1.000
85174.352 446568.250 8.269 1.000
85172.836 446568.625 8.930 1.000
85169.492 446569.438 10.420 1.000
85168.570 446569.656 10.822 1.000
85173.219 446568.375 8.956 1.000
85172.445 446568.562 9.335 1.000
85168.945 446569.344 10.942 1.000
85174.469 446568.031 8.489 1.000
85172.547 446568.375 9.491 1.000
85172.516 446568.344 9.539 1.000
85172.383 446568.281 9.737 1.000
85169.062 446568.969 11.333 1.000
85171.922 446568.312 10.025 1.000
85174.391 446567.750 8.889 1.000
85171.867 446568.312 10.083 1.000
85174.500 446567.719 8.868 1.000
85174.414 446567.719 8.936 1.000
85174.812 446567.562 8.837 1.000
85173.281 446567.781 9.711 1.000
85173.258 446567.750 9.752 1.000
85171.508 446568.000 10.764 1.000
85168.594 446568.562 12.269 1.000
85173.820 446567.500 9.668 1.000
85173.141 446566.812 11.103 1.000
85173.078 446566.781 11.174 1.000
85173.031 446566.062 12.162 1.000
85174.766 446565.875 11.105 1.000
85172.953 446566.031 12.250 1.000
85172.023 446565.531 13.622 1.000
85172.523 446565.406 13.406 1.000
85172.094 446564.938 14.351 1.000
85173.750 446564.812 13.278 1.000
85172.805 446564.812 14.003 1.000
85173.797 446564.750 13.323 1.000
85171.859 446564.719 14.814 1.000
85172.586 446564.625 14.408 1.000
85172.516 446564.594 14.503 1.000
85172.820 446564.562 14.316 1.000
85173.000 446564.531 14.223 1.000
85172.531 446564.500 14.616 1.000
85172.555 446564.469 14.636 1.000
85172.633 446564.406 14.661 1.000
85170.695 446573.500 4.034 1.000
85170.719 446573.469 4.069 1.000
85170.445 446573.562 4.144 1.000
85170.992 446573.062 4.390 1.000
85170.984 446573.031 4.427 1.000
85171.188 446572.938 4.430 1.000
85169.141 446573.844 4.799 1.000
85173.430 446571.844 4.162 1.000
85171.852 446572.531 4.459 1.000
85170.211 446573.219 4.774 1.000
85170.578 446573.031 4.747 1.000
85169.711 446573.406 4.934 1.000
85173.383 446571.688 4.390 1.000
85173.125 446571.656 4.624 1.000
85173.195 446571.594 4.643 1.000
85171.570 446572.312 4.955 1.000
85171.656 446572.219 5.007 1.000
85171.641 446572.188 5.046 1.000
85171.625 446572.188 5.082 1.000
85172.016 446571.938 5.105 1.000
85171.875 446571.969 5.167 1.000
85172.719 446571.562 5.057 1.000
85172.742 446571.531 5.085 1.000
85172.734 446571.500 5.117 1.000
85172.742 446571.469 5.147 1.000
85174.969 446570.531 4.722 1.000
85169.594 446572.688 5.943 1.000
85169.430 446572.719 6.018 1.000
85174.953 446570.469 4.809 1.000
85174.969 446570.438 4.834 1.000
85174.945 446570.438 4.868 1.000
85174.906 446570.406 4.904 1.000
85169.266 446572.656 6.246 1.000
85170.883 446571.938 5.939 1.000
85169.312 446572.562 6.311 1.000
85174.773 446570.375 5.047 1.000
85170.961 446571.906 5.957 1.000
85169.664 446572.344 6.342 1.000
85169.773 446572.156 6.502 1.000
85174.398 446570.312 5.426 1.000
85168.641 446572.469 6.983 1.000
85168.828 446572.344 6.976 1.000
85174.367 446570.156 5.636 1.000
85173.430 446570.438 5.983 1.000
85174.539 446570.031 5.706 1.000
85172.445 446570.750 6.350 1.000
85172.359 446570.531 6.700 1.000
85168.859 446571.500 8.060 1.000
85172.656 446570.188 6.900 1.000
85168.805 446571.469 8.156 1.000
85169.273 446571.219 8.122 1.000
85167.789 446571.469 8.931 1.000
85173.180 446569.719 7.141 1.000
85171.742 446570.156 7.664 1.000
85174.578 446569.219 6.722 1.000
85173.625 446569.281 7.388 1.000
85170.062 446570.281 8.755 1.000
85168.633 446570.688 9.323 1.000
85174.312 446568.969 7.255 1.000
85171.820 446569.688 8.213 1.000
85172.406 446569.438 8.094 1.000
85173.461 446569.031 7.818 1.000
85174.062 446568.812 7.675 1.000
85172.297 446569.281 8.402 1.000
85168.930 446570.156 9.806 1.000
85169.969 446569.844 9.430 1.000
85174.031 446568.688 7.841 1.000
85174.250 446568.594 7.779 1.000
85171.180 446569.406 9.053 1.000
85169.992 446569.750 9.534 1.000
85169.938 446569.719 9.594 1.000
85172.250 446569.062 8.687 1.000
85172.695 446568.875 8.603 1.000
85172.797 446568.844 8.593 1.000
85174.406 446568.312 8.042 1.000
85174.422 446568.281 8.067 1.000
85174.422 446568.281 8.094 1.000
85169.242 446569.531 10.386 1.000
85172.820 446568.562 8.911 1.000
85173.055 446568.438 8.906 1.000
85172.461 446568.500 9.301 1.000
85168.953 446569.281 10.912 1.000
85174.469 446567.969 8.463 1.000
85172.562 446568.312 9.456 1.000
85172.602 446568.281 9.472 1.000
85172.422 446568.250 9.657 1.000
85169.094 446568.938 11.253 1.000
85174.383 446567.750 8.801 1.000
85169.078 446568.938 11.299 1.000
85174.414 446567.719 8.819 1.000
85174.422 446567.688 8.843 1.000
85174.781 446567.562 8.762 1.000
85173.289 446567.781 9.610 1.000
85173.266 446567.750 9.653 1.000
85171.539 446567.969 10.680 1.000
85173.820 446567.500 9.574 1.000
85173.945 446567.062 10.052 1.000
85169.547 446567.625 12.657 1.000
85173.258 446566.875 10.826 1.000
85171.234 446567.125 12.039 1.000
85173.203 446566.812 10.963 1.000
85173.188 446566.781 11.007 1.000
85172.625 446565.844 12.641 1.000
85172.172 446565.781 13.087 1.000
85171.891 446565.781 13.310 1.000
85173.570 446565.594 12.287 1.000
85173.328 446565.281 12.853 1.000
85173.336 446565.250 12.885 1.000
85173.391 446565.156 12.996 1.000
85173.398 446565.125 13.030 1.000
85173.672 446564.844 13.179 1.000
85172.086 446564.906 14.312 1.000
85173.695 446564.812 13.196 1.000
85172.680 446564.750 14.049 1.000
85172.781 446564.656 14.095 1.000
85171.883 446564.656 14.797 1.000
85172.484 446564.594 14.393 1.000
85172.484 446564.562 14.434 1.000
85171.914 446564.531 14.944 1.000
85172.328 446564.500 14.677 1.000
85172.305 446564.438 14.739 1.000
85172.695 446564.188 14.777 1.000
85173.219 446572.812 2.915 1.000
85173.234 446572.781 2.946 1.000
85173.406 446572.562 3.121 1.000
85170.672 446573.281 4.248 1.000
85171.016 446573.000 4.340 1.000
85171.016 446572.969 4.412 1.000
85169.266 446573.750 4.690 1.000
85171.219 446572.844 4.414 1.000
85173.438 446571.750 4.150 1.000
85170.148 446573.219 4.736 1.000
85170.477 446573.031 4.717 1.000
85169.367 446573.531 4.906 1.000
85169.734 446573.344 4.881 1.000
85173.359 446571.625 4.382 1.000
85170.680 446572.781 4.898 1.000
85169.805 446573.156 5.058 1.000
85170.477 446572.844 4.973 1.000
85170.312 446572.875 5.038 1.000
85169.727 446573.062 5.259 1.000
85172.680 446571.531 5.019 1.000
85172.688 446571.500 5.049 1.000
85172.664 446571.500 5.087 1.000
85170.586 446572.312 5.564 1.000
85170.586 446572.281 5.636 1.000
85168.930 446572.938 6.035 1.000
85174.945 446570.438 4.739 1.000
85174.938 446570.406 4.796 1.000
85174.945 446570.375 4.823 1.000
85174.867 446570.375 4.869 1.000
85169.750 446572.438 6.043 1.000
85171.930 446571.531 5.577 1.000
85174.680 446570.406 4.968 1.000
85169.305 446572.562 6.219 1.000
85169.266 446572.562 6.268 1.000
85174.758 446570.344 5.007 1.000
85170.281 446572.125 6.066 1.000
85169.562 446572.344 6.312 1.000
85170.852 446571.781 6.071 1.000
85171.148 446571.562 6.138 1.000
85174.422 446570.250 5.371 1.000
85174.438 446570.219 5.397 1.000
85170.711 446571.656 6.354 1.000
85168.562 446572.469 6.906 1.000
85168.500 446572.469 6.963 1.000
85168.875 446572.219 6.982 1.000
85174.414 446570.125 5.546 1.000
85174.406 446570.094 5.578 1.000
85173.461 446570.438 5.861 1.000
85169.336 446571.969 6.975 1.000
85174.492 446570.031 5.612 1.000
85173.484 446570.406 5.886 1.000
85172.453 446570.656 6.326 1.000
85173.797 446570.156 5.980 1.000
85173.875 446570.094 6.017 1.000
85173.797 446570.062 6.100 1.000
85172.172 446570.531 6.701 1.000
85172.414 446570.375 6.760 1.000
85172.438 446570.312 6.785 1.000
85168.984 446571.406 7.998 1.000
85172.516 446570.000 7.146 1.000
85168.445 446571.219 8.644 1.000
85168.414 446571.188 8.693 1.000
85173.602 446569.219 7.367 1.000
85173.625 446569.188 7.391 1.000
85173.602 446569.156 7.427 1.000
85168.570 446570.656 9.277 1.000
85173.641 446569.125 7.446 1.000
85174.273 446568.906 7.242 1.000
85173.188 446569.219 7.675 1.000
85173.453 446569.031 7.732 1.000
85170.000 446569.969 9.124 1.000
85168.430 446570.344 9.813 1.000
85174.039 446568.750 7.655 1.000
85169.992 446569.812 9.315 1.000
85168.898 446570.125 9.746 1.000
85174.023 446568.688 7.750 1.000
85174.156 446568.625 7.730 1.000
85170.586 446569.562 9.190 1.000
85171.133 446569.406 9.004 1.000
85169.945 446569.719 9.484 1.000
85171.078 446569.375 9.063 1.000
85172.258 446569.031 8.620 1.000
85170.367 446569.531 9.426 1.000
85172.797 446568.781 8.564 1.000
85174.438 446568.312 7.939 1.000
85174.406 446568.281 7.980 1.000
85174.414 446568.250 8.008 1.000
85168.070 446569.781 10.816 1.000
85172.812 446568.531 8.847 1.000
85173.203 446568.375 8.775 1.000
85169.586 446569.250 10.360 1.000
85173.234 446568.344 8.791 1.000
85172.469 446568.438 9.230 1.000
85168.984 446569.250 10.822 1.000
85174.445 446567.938 8.407 1.000
85172.539 446568.250 9.431 1.000
85172.484 446568.219 9.525 1.000
85172.500 446568.188 9.550 1.000
85169.109 446568.938 11.128 1.000
85174.406 446567.750 8.695 1.000
85174.406 446567.719 8.723 1.000
85174.406 446567.688 8.754 1.000
85174.719 446567.562 8.696 1.000
85169.047 446568.781 11.398 1.000
85169.039 446568.750 11.442 1.000
85168.172 446568.938 11.860 1.000
85172.219 446567.938 10.093 1.000
85169.375 446568.438 11.604 1.000
85169.367 446568.406 11.646 1.000
85169.375 446568.375 11.683 1.000
85173.969 446567.062 9.902 1.000
85169.906 446567.750 12.094 1.000
85169.812 446567.594 12.386 1.000
85169.602 446567.438 12.747 1.000
85173.266 446566.844 10.747 1.000
85173.242 446566.812 10.792 1.000
85173.219 446566.781 10.839 1.000
85172.719 446565.938 12.342 1.000
85172.703 446565.906 12.391 1.000
85172.688 446565.875 12.441 1.000
85172.117 446565.781 12.994 1.000
85172.102 446565.750 13.043 1.000
85171.836 446565.594 13.456 1.000
85173.484 446565.469 12.400 1.000
85173.266 446565.375 12.654 1.000
85173.281 446565.344 12.681 1.000
85172.680 446565.281 13.238 1.000
85172.633 446565.250 13.310 1.000
85172.805 446565.188 13.270 1.000
85173.336 446565.000 13.133 1.000
85172.656 446565.000 13.645 1.000
85173.195 446564.906 13.343 1.000
85172.055 446564.875 14.236 1.000
85172.086 446564.844 14.252 1.000
85172.633 446564.812 13.903 1.000
85173.477 446564.750 13.335 1.000
85172.680 446564.781 13.910 1.000
85172.500 446564.625 14.244 1.000
85172.500 446564.594 14.285 1.000
85172.336 446564.562 14.445 1.000
85172.242 446564.531 14.553 1.000
85172.477 446564.281 14.716 1.000
85174.172 446564.125 13.622 1.000
85174.297 446563.688 14.105 1.000
85173.047 446572.844 2.923 1.000
85173.188 446572.719 2.943 1.000
85172.312 446572.625 3.728 1.000
85172.930 446572.312 3.679 1.000
85170.570 446573.406 4.032 1.000
85170.523 446573.406 4.075 1.000
85170.297 446573.500 4.144 1.000
85170.562 446573.312 4.180 1.000
85170.250 446573.438 4.261 1.000
85170.609 446573.188 4.281 1.000
85170.539 446573.219 4.329 1.000
85171.047 446572.906 4.358 1.000
85169.281 446573.688 4.635 1.000
85171.141 446572.781 4.412 1.000
85169.320 446573.594 4.745 1.000
85172.047 446572.312 4.367 1.000
85173.445 446571.656 4.167 1.000
85171.867 446572.375 4.432 1.000
85169.812 446573.250 4.815 1.000
85169.953 446573.156 4.829 1.000
85170.398 446572.938 4.788 1.000
85169.852 446573.188 4.884 1.000
85170.516 446572.844 4.805 1.000
85173.328 446571.594 4.342 1.000
85173.328 446571.562 4.372 1.000
85170.461 446572.812 4.922 1.000
85173.211 446571.531 4.485 1.000
85172.578 446571.469 5.053 1.000
85170.727 446572.125 5.586 1.000
85174.922 446570.375 4.727 1.000
85174.938 446570.344 4.750 1.000
85174.938 446570.312 4.779 1.000
85169.648 446572.438 6.008 1.000
85171.922 446571.500 5.524 1.000
85174.664 446570.344 4.951 1.000
85170.914 446571.781 5.896 1.000
85168.836 446572.562 6.465 1.000
85170.820 446571.750 6.024 1.000
85168.797 446572.562 6.515 1.000
85170.805 446571.719 6.098 1.000
85169.641 446572.156 6.385 1.000
85170.758 446571.688 6.145 1.000
85170.742 446571.688 6.183 1.000
85170.727 446571.656 6.222 1.000
85170.703 446571.625 6.264 1.000
85174.680 446570.094 5.286 1.000
85168.609 446572.375 6.874 1.000
85168.984 446572.188 6.855 1.000
85168.547 446572.281 7.047 1.000
85174.414 446570.062 5.525 1.000
85169.328 446571.969 6.879 1.000
85174.414 446570.031 5.552 1.000
85174.453 446570.000 5.571 1.000
85173.484 446570.344 5.832 1.000
85169.164 446571.906 7.074 1.000
85172.461 446570.594 6.301 1.000
85173.812 446570.062 5.983 1.000
85173.555 446570.094 6.145 1.000
85172.180 446570.438 6.706 1.000
85172.039 446570.438 6.847 1.000
85170.055 446571.094 7.452 1.000
85172.219 446570.312 6.858 1.000
85172.234 446570.281 6.886 1.000
85172.258 446570.250 6.910 1.000
85172.656 446570.094 6.818 1.000
85172.648 446570.062 6.854 1.000
85172.656 446570.031 6.881 1.000
85172.391 446570.094 6.999 1.000
85172.484 446570.031 7.033 1.000
85168.047 446571.312 8.710 1.000
85167.719 446571.375 8.860 1.000
85173.195 446569.594 7.051 1.000
85171.656 446569.812 7.943 1.000
85171.688 446569.781 7.967 1.000
85171.641 446569.750 8.015 1.000
85173.625 446569.125 7.361 1.000
85173.609 446569.094 7.395 1.000
85172.008 446569.562 8.018 1.000
85173.469 446569.000 7.630 1.000
85170.008 446569.875 9.087 1.000
85168.812 446570.188 9.590 1.000
85172.297 446569.188 8.273 1.000
85174.969 446568.406 7.259 1.000
85174.055 446568.688 7.615 1.000
85174.203 446568.625 7.588 1.000
85174.062 446568.625 7.672 1.000
85169.992 446569.719 9.316 1.000
85170.203 446569.594 9.307 1.000
85172.273 446569.031 8.513 1.000
85170.141 446569.594 9.371 1.000
85172.258 446569.000 8.551 1.000
85171.094 446569.312 9.022 1.000
85170.734 446569.344 9.242 1.000
85168.133 446569.969 10.427 1.000
85174.398 446568.281 7.891 1.000
85174.406 446568.250 7.916 1.000
85174.406 446568.219 7.947 1.000
85168.258 446569.719 10.655 1.000
85172.797 446568.500 8.784 1.000
85167.703 446569.750 11.022 1.000
85173.211 446568.344 8.701 1.000
85168.328 446569.469 10.914 1.000
85168.328 446569.406 10.998 1.000
85174.438 446567.875 8.374 1.000
85172.531 446568.188 9.397 1.000
85174.391 446567.750 8.575 1.000
85174.406 446567.719 8.597 1.000
85172.219 446567.969 9.948 1.000
85172.188 446567.938 9.998 1.000
85172.180 446567.906 10.038 1.000
85173.828 446567.469 9.361 1.000
85169.555 446567.500 12.564 1.000
85171.211 446567.219 11.693 1.000
85173.289 446566.844 10.584 1.000
85171.203 446567.188 11.735 1.000
85173.281 446566.844 10.621 1.000
85173.266 446566.812 10.665 1.000
85169.609 446567.375 12.695 1.000
85172.891 446566.156 11.824 1.000
85172.703 446566.125 12.010 1.000
85172.414 446566.125 12.227 1.000
85172.797 446566.062 12.023 1.000
85172.352 446566.062 12.337 1.000
85174.758 446565.781 10.876 1.000
85172.727 446565.938 12.217 1.000
85172.305 446565.969 12.519 1.000
85172.297 446565.938 12.563 1.000
85172.281 446565.906 12.609 1.000
85172.219 446565.875 12.687 1.000
85172.008 446565.719 13.051 1.000
85173.305 446565.531 12.316 1.000
85173.297 446565.500 12.358 1.000
85173.297 446565.469 12.394 1.000
85173.289 446565.438 12.437 1.000
85173.273 446565.438 12.484 1.000
85171.852 446565.531 13.427 1.000
85171.859 446565.500 13.459 1.000
85171.758 446565.469 13.572 1.000
85171.953 446565.406 13.516 1.000
85172.195 446565.281 13.475 1.000
85172.633 446565.188 13.295 1.000
85173.141 446565.062 13.061 1.000
85173.250 446565.031 13.016 1.000
85173.289 446565.000 13.028 1.000
85172.664 446564.969 13.544 1.000
85173.047 446564.875 13.390 1.000
85173.289 446564.781 13.334 1.000
85173.320 446564.750 13.351 1.000
85173.266 446564.719 13.430 1.000
85173.305 446564.688 13.434 1.000
85172.453 446564.719 14.051 1.000
85173.320 446564.625 13.501 1.000
85172.539 446564.625 14.071 1.000
85172.500 446564.594 14.142 1.000
85174.461 446564.344 13.001 1.000
85172.578 446564.344 14.452 1.000
85172.844 446564.312 14.293 1.000
85174.531 446564.250 13.056 1.000
85172.695 446564.281 14.443 1.000
85172.742 446564.188 14.535 1.000
85174.359 446563.906 13.642 1.000
85174.156 446563.875 13.836 1.000
85174.297 446563.656 14.042 1.000
85174.320 446563.625 14.060 1.000
85174.336 446563.594 14.084 1.000
85173.211 446572.656 2.930 1.000
85173.172 446572.656 2.965 1.000
85173.352 446572.469 3.075 1.000
85172.289 446572.562 3.717 1.000
85172.633 446572.375 3.705 1.000
85170.477 446573.312 4.104 1.000
85170.484 446573.281 4.140 1.000
85170.211 446573.344 4.289 1.000
85172.500 446572.250 3.983 1.000
85170.516 446573.156 4.279 1.000
85170.711 446573.031 4.322 1.000
85170.633 446573.031 4.370 1.000
85169.305 446573.625 4.614 1.000
85171.031 446572.781 4.378 1.000
85171.078 446572.750 4.407 1.000
85169.305 446573.531 4.729 1.000
85173.383 446571.594 4.159 1.000
85169.945 446573.125 4.775 1.000
85170.008 446573.062 4.802 1.000
85173.312 446571.531 4.326 1.000
85170.500 446572.750 4.861 1.000
85173.250 446571.500 4.399 1.000
85169.922 446572.969 5.002 1.000
85169.859 446572.906 5.124 1.000
85169.820 446572.906 5.168 1.000
85172.758 446571.531 4.743 1.000
85172.398 446571.625 4.877 1.000
85172.477 446571.562 4.895 1.000
85172.531 446571.531 4.914 1.000
85172.547 446571.500 4.943 1.000
85172.539 446571.469 4.978 1.000
85171.203 446572.000 5.287 1.000
85171.219 446571.969 5.319 1.000
85170.695 446572.062 5.608 1.000
85174.914 446570.312 4.707 1.000
85174.938 446570.281 4.730 1.000
85174.930 446570.250 4.760 1.000
85169.703 446572.344 5.974 1.000
85171.906 446571.438 5.505 1.000
85174.781 446570.188 4.960 1.000
85170.312 446571.969 6.015 1.000
85170.234 446571.969 6.068 1.000
85170.844 446571.688 5.960 1.000
85169.602 446572.156 6.296 1.000
85170.133 446571.938 6.204 1.000
85170.125 446571.906 6.242 1.000
85170.078 446571.906 6.290 1.000
85174.484 446570.125 5.283 1.000
85168.883 446572.250 6.738 1.000
85168.672 446572.281 6.830 1.000
85168.930 446572.125 6.841 1.000
85174.391 446570.031 5.449 1.000
85168.945 446572.094 6.877 1.000
85169.273 446571.938 6.827 1.000
85174.430 446570.000 5.496 1.000
85173.469 446570.312 5.781 1.000
85168.633 446572.031 7.194 1.000
85174.336 446569.875 5.721 1.000
85173.883 446570.000 5.876 1.000
85172.406 446570.406 6.482 1.000
85172.039 446570.344 6.819 1.000
85170.062 446571.031 7.421 1.000
85169.508 446571.188 7.625 1.000
85170.234 446570.906 7.476 1.000
85169.086 446571.188 7.946 1.000
85169.562 446571.000 7.834 1.000
85172.672 446569.938 6.881 1.000
85172.672 446569.938 6.911 1.000
85169.266 446571.000 8.080 1.000
85172.367 446569.625 7.525 1.000
85170.555 446570.156 8.194 1.000
85174.359 446568.969 6.887 1.000
85172.398 446569.562 7.578 1.000
85168.719 446570.688 8.883 1.000
85172.391 446569.531 7.647 1.000
85173.633 446569.062 7.294 1.000
85173.641 446569.062 7.321 1.000
85171.953 446569.500 8.004 1.000
85170.062 446569.812 9.030 1.000
85170.102 446569.781 9.051 1.000
85174.016 446568.656 7.567 1.000
85174.055 446568.625 7.582 1.000
85170.000 446569.719 9.202 1.000
85170.125 446569.656 9.191 1.000
85168.891 446570.000 9.677 1.000
85170.633 446569.438 9.099 1.000
85172.273 446568.969 8.475 1.000
85171.062 446569.250 8.995 1.000
85170.672 446569.344 9.190 1.000
85171.117 446569.156 9.079 1.000
85171.141 446569.125 9.105 1.000
85167.844 446569.969 10.503 1.000
85174.391 446568.219 7.827 1.000
85174.406 446568.219 7.851 1.000
85172.805 446568.500 8.680 1.000
85167.859 446569.719 10.829 1.000
85169.281 446569.312 10.259 1.000
85168.023 446569.594 10.842 1.000
85173.211 446568.312 8.632 1.000
85173.203 446568.281 8.666 1.000
85169.586 446569.156 10.244 1.000
85174.430 446567.812 8.339 1.000
85169.156 446568.969 10.826 1.000
85174.359 446567.656 8.606 1.000
85169.242 446568.781 11.024 1.000
85169.234 446568.750 11.066 1.000
85173.336 446567.812 9.177 1.000
85173.336 446567.781 9.208 1.000
85173.344 446567.750 9.238 1.000
85173.969 446567.094 9.624 1.000
85173.938 446567.094 9.672 1.000
85170.211 446567.781 11.605 1.000
85169.484 446567.875 12.023 1.000
85171.266 446567.281 11.463 1.000
85171.234 446567.250 11.518 1.000
85173.320 446566.875 10.420 1.000
85173.305 446566.844 10.462 1.000
85173.023 446566.438 11.232 1.000
85172.188 446566.250 12.083 1.000
85171.922 446566.250 12.286 1.000
85172.023 446566.219 12.258 1.000
85172.219 446566.156 12.216 1.000
85174.820 446565.531 11.039 1.000
85173.320 446565.594 12.105 1.000
85173.320 446565.562 12.141 1.000
85169.672 446565.844 14.553 1.000
85169.719 446565.812 14.565 1.000
85169.656 446565.719 14.736 1.000
85173.250 446565.406 12.407 1.000
85169.656 446565.656 14.785 1.000
85172.062 446565.438 13.269 1.000
85171.898 446565.406 13.416 1.000
85171.820 446565.406 13.511 1.000
85171.602 446565.312 13.779 1.000
85172.219 446565.219 13.438 1.000
85172.719 446565.062 13.251 1.000
85172.664 446564.938 13.484 1.000
85172.609 446564.781 13.719 1.000
85172.156 446564.750 14.078 1.000
85172.648 446564.656 13.850 1.000
85172.711 446564.625 13.842 1.000
85172.523 446564.594 14.017 1.000
85174.453 446564.281 12.974 1.000
85173.992 446564.156 13.474 1.000
85172.719 446564.000 14.651 1.000
85172.312 446563.875 15.134 1.000
85174.320 446563.875 13.602 1.000
85174.133 446563.844 13.790 1.000
85174.383 446563.781 13.666 1.000
85174.414 446563.781 13.681 1.000
85173.195 446572.594 2.931 1.000
85173.156 446572.594 2.966 1.000
85172.273 446572.531 3.717 1.000
85172.305 446572.406 3.845 1.000
85170.266 446573.344 4.168 1.000
85170.422 446573.219 4.181 1.000
85169.195 446573.750 4.436 1.000
85169.695 446573.500 4.399 1.000
85170.469 446573.094 4.320 1.000
85170.570 446573.000 4.376 1.000
85170.617 446572.938 4.405 1.000
85170.641 446572.906 4.438 1.000
85169.320 446573.500 4.647 1.000
85171.008 446572.719 4.415 1.000
85169.180 446573.531 4.747 1.000
85172.047 446572.188 4.314 1.000
85170.133 446573.031 4.665 1.000
85169.133 446573.469 4.832 1.000
85169.062 446573.469 4.882 1.000
85173.289 446571.469 4.324 1.000
85169.852 446572.938 5.010 1.000
85169.836 446572.844 5.123 1.000
85172.445 446571.562 4.861 1.000
85172.484 446571.500 4.886 1.000
85172.492 446571.469 4.916 1.000
85172.461 446571.469 4.953 1.000
85172.320 446571.500 5.015 1.000
85171.219 446571.906 5.312 1.000
85172.250 446571.438 5.160 1.000
85168.828 446572.781 5.971 1.000
85174.922 446570.250 4.668 1.000
85168.945 446572.719 5.984 1.000
85174.938 446570.219 4.720 1.000
85169.766 446572.250 5.950 1.000
85169.203 446572.438 6.156 1.000
85174.648 446570.219 4.924 1.000
85171.883 446571.312 5.602 1.000
85170.812 446571.719 5.888 1.000
85170.820 446571.688 5.922 1.000
85169.531 446572.156 6.266 1.000
85174.492 446570.094 5.242 1.000
85174.461 446570.062 5.278 1.000
85168.891 446572.188 6.729 1.000
85168.727 446572.219 6.808 1.000
85168.688 446572.156 6.897 1.000
85173.000 446570.500 5.802 1.000
85169.195 446571.938 6.802 1.000
85174.414 446569.969 5.459 1.000
85173.469 446570.281 5.739 1.000
85174.359 446569.906 5.558 1.000
85174.352 446569.906 5.589 1.000
85169.492 446571.625 6.984 1.000
85169.508 446571.594 7.019 1.000
85173.727 446570.031 5.879 1.000
85172.352 446570.438 6.389 1.000
85173.664 446569.906 6.102 1.000
85169.672 446571.156 7.491 1.000
85169.531 446571.156 7.568 1.000
85170.078 446570.938 7.440 1.000
85168.938 446571.281 7.865 1.000
85169.047 446571.188 7.908 1.000
85169.031 446571.156 7.951 1.000
85172.703 446569.844 6.885 1.000
85172.703 446569.844 6.919 1.000
85169.258 446570.938 8.068 1.000
85170.172 446570.625 7.810 1.000
85168.273 446570.906 8.866 1.000
85170.680 446570.125 8.065 1.000
85170.664 446570.094 8.105 1.000
85170.555 446570.062 8.252 1.000
85172.375 446569.438 7.667 1.000
85173.625 446569.062 7.248 1.000
85173.641 446569.031 7.271 1.000
85171.969 446569.469 7.946 1.000
85174.117 446568.781 7.244 1.000
85173.438 446568.938 7.527 1.000
85172.781 446569.125 7.806 1.000
85169.094 446570.156 9.234 1.000
85170.062 446569.781 8.976 1.000
85174.000 446568.656 7.494 1.000
85174.008 446568.625 7.520 1.000
85174.695 446568.406 7.283 1.000
85174.930 446568.312 7.219 1.000
85168.898 446570.000 9.580 1.000
85168.891 446569.969 9.623 1.000
85168.148 446570.156 9.955 1.000
85172.289 446568.938 8.418 1.000
85170.648 446569.344 9.109 1.000
85171.055 446569.219 8.981 1.000
85171.078 446569.156 9.044 1.000
85174.391 446568.219 7.775 1.000
85174.398 446568.188 7.802 1.000
85172.797 446568.469 8.629 1.000
85173.211 446568.281 8.580 1.000
85173.203 446568.250 8.612 1.000
85169.594 446569.156 10.181 1.000
85169.180 446569.219 10.400 1.000
85168.945 446569.219 10.583 1.000
85172.484 446568.312 9.090 1.000
85174.539 446567.656 8.411 1.000
85174.383 446567.656 8.514 1.000
85168.414 446568.969 11.306 1.000
85172.250 446568.094 9.563 1.000
85168.375 446568.938 11.365 1.000
85173.320 446567.812 9.130 1.000
85173.336 446567.781 9.152 1.000
85173.336 446567.750 9.187 1.000
85171.539 446568.031 10.174 1.000
85173.953 446567.125 9.542 1.000
85174.930 446566.906 9.068 1.000
85170.203 446567.719 11.582 1.000
85169.422 446567.844 12.028 1.000
85173.047 446566.531 11.016 1.000
85173.055 446566.500 11.043 1.000
85173.039 446566.438 11.121 1.000
85168.938 446566.688 13.934 1.000
85171.820 446566.250 12.314 1.000
85168.781 446566.562 14.205 1.000
85171.961 446565.969 12.568 1.000
85174.664 446565.656 10.908 1.000
85171.953 446565.938 12.612 1.000
85171.930 446565.375 13.364 1.000
85172.062 446565.344 13.316 1.000
85171.617 446565.250 13.771 1.000
85172.258 446565.156 13.414 1.000
85172.703 446565.062 13.189 1.000
85172.016 446564.969 13.862 1.000
85172.656 446564.906 13.450 1.000
85172.391 446564.812 13.758 1.000
85172.578 446564.781 13.662 1.000
85172.359 446564.719 13.903 1.000
85172.492 446564.625 13.925 1.000
85171.453 446564.656 14.677 1.000
85173.148 446564.469 13.641 1.000
85172.508 446564.438 14.155 1.000
85172.500 446564.406 14.200 1.000
85173.422 446564.156 13.829 1.000
85174.008 446564.125 13.424 1.000
85173.820 446564.094 13.641 1.000
85172.445 446564.000 14.776 1.000
85172.266 446563.875 15.085 1.000
85172.281 446563.844 15.118 1.000
85174.305 446563.844 13.572 1.000
85174.094 446563.812 13.778 1.000
85172.805 446572.219 3.611 1.000
85172.539 446572.344 3.678 1.000
85172.289 446572.406 3.778 1.000
85170.258 446573.281 4.166 1.000
85170.398 446573.188 4.181 1.000
85170.242 446573.219 4.241 1.000
85169.102 446573.750 4.408 1.000
85170.422 446573.125 4.251 1.000
85170.477 446573.062 4.280 1.000
85169.672 446573.406 4.437 1.000
85168.602 446573.875 4.641 1.000
85169.328 446573.469 4.605 1.000
85170.898 446572.688 4.428 1.000
85172.016 446572.156 4.314 1.000
85170.180 446572.938 4.655 1.000
85168.992 446573.438 4.929 1.000
85173.266 446571.438 4.291 1.000
85170.422 446572.688 4.828 1.000
85169.781 446572.844 5.092 1.000
85172.734 446571.469 4.668 1.000
85172.422 446571.531 4.826 1.000
85172.438 446571.500 4.854 1.000
85172.438 446571.469 4.887 1.000
85172.367 446571.469 4.932 1.000
85171.195 446571.875 5.276 1.000
85171.203 446571.875 5.308 1.000
85174.930 446570.188 4.657 1.000
85174.938 446570.188 4.682 1.000
85169.758 446572.219 5.946 1.000
85170.305 446571.938 5.892 1.000
85174.641 446570.188 4.915 1.000
85170.828 446571.656 5.840 1.000
85174.438 446570.062 5.217 1.000
85174.453 446570.031 5.241 1.000
85168.938 446572.094 6.708 1.000
85168.750 446572.156 6.793 1.000
85168.953 446572.031 6.779 1.000
85173.008 446570.469 5.759 1.000
85169.188 446571.938 6.757 1.000
85174.406 446569.938 5.423 1.000
85174.383 446569.906 5.457 1.000
85174.375 446569.906 5.486 1.000
85174.352 446569.875 5.522 1.000
85169.078 446571.812 6.974 1.000
85169.477 446571.625 6.943 1.000
85173.688 446570.031 5.846 1.000
85173.664 446569.969 5.912 1.000
85169.562 446571.125 7.512 1.000
85170.070 446570.906 7.430 1.000
85168.969 446571.219 7.843 1.000
85169.031 446571.156 7.901 1.000
85169.859 446570.844 7.677 1.000
85169.672 446570.844 7.810 1.000
85172.766 446569.750 6.882 1.000
85173.258 446569.344 7.057 1.000
85173.953 446569.094 6.876 1.000
85168.414 446570.781 8.842 1.000
85169.688 446570.375 8.435 1.000
85168.414 446570.750 8.882 1.000
85174.289 446568.906 6.845 1.000
85170.148 446570.188 8.307 1.000
85170.633 446570.000 8.209 1.000
85173.641 446569.031 7.193 1.000
85173.633 446569.000 7.226 1.000
85172.352 446569.375 7.724 1.000
85167.727 446570.750 9.406 1.000
85171.969 446569.438 7.897 1.000
85174.086 446568.719 7.237 1.000
85173.383 446568.906 7.532 1.000
85169.102 446570.094 9.214 1.000
85170.070 446569.781 8.920 1.000
85173.977 446568.625 7.453 1.000
85170.070 446569.750 8.957 1.000
85174.000 446568.594 7.473 1.000
85174.656 446568.406 7.248 1.000
85172.297 446569.031 8.197 1.000
85168.625 446570.062 9.631 1.000
85174.891 446568.281 7.214 1.000
85168.883 446569.938 9.607 1.000
85168.859 446569.906 9.654 1.000
85172.289 446568.906 8.363 1.000
85168.859 446569.812 9.773 1.000
85168.914 446569.781 9.790 1.000
85171.039 446569.156 9.003 1.000
85174.414 446568.188 7.686 1.000
85174.383 446568.188 7.728 1.000
85174.391 446568.156 7.754 1.000
85172.789 446568.500 8.548 1.000
85172.781 446568.469 8.581 1.000
85168.367 446569.562 10.492 1.000
85173.203 446568.250 8.528 1.000
85173.203 446568.250 8.558 1.000
85174.430 446567.719 8.321 1.000
85174.484 446567.688 8.324 1.000
85174.523 446567.656 8.336 1.000
85174.359 446567.656 8.439 1.000
85172.281 446568.062 9.491 1.000
85172.297 446568.031 9.518 1.000
85173.328 446567.781 9.069 1.000
85173.336 446567.750 9.097 1.000
85173.344 446567.719 9.127 1.000
85173.305 446567.719 9.174 1.000
85173.977 446567.125 9.441 1.000
85174.953 446566.875 9.029 1.000
85171.461 446567.500 10.867 1.000
85173.336 446566.906 10.188 1.000
85173.336 446566.906 10.221 1.000
85173.320 446566.875 10.262 1.000
85173.062 446566.562 10.871 1.000
85171.836 446566.750 11.569 1.000
85173.188 446566.125 11.350 1.000
85173.195 446566.094 11.378 1.000
85173.211 446566.062 11.405 1.000
85173.227 446566.031 11.463 1.000
85173.234 446566.000 11.495 1.000
85173.266 446565.906 11.578 1.000
85173.273 446565.875 11.611 1.000
85173.273 446565.844 11.642 1.000
85173.281 446565.812 11.675 1.000
85173.289 446565.812 11.707 1.000
85173.289 446565.781 11.738 1.000
85173.297 446565.750 11.772 1.000
85173.297 446565.656 11.875 1.000
85173.297 446565.625 11.913 1.000
85172.703 446565.625 12.361 1.000
85172.680 446565.625 12.413 1.000
85172.148 446565.625 12.794 1.000
85169.594 446565.750 14.586 1.000
85172.281 446565.094 13.405 1.000
85172.938 446565.031 12.988 1.000
85172.594 446564.750 13.615 1.000
85172.578 446564.719 13.668 1.000
85172.562 446564.688 13.714 1.000
85172.523 446564.656 13.785 1.000
85173.984 446563.750 13.856 1.000
85173.922 446563.719 13.984 1.000
85174.281 446563.562 13.892 1.000
85174.414 446563.531 13.824 1.000
85173.102 446572.469 3.009 1.000
85173.414 446572.156 3.163 1.000
85173.148 446572.156 3.350 1.000
85172.758 446572.188 3.621 1.000
85172.242 446572.406 3.721 1.000
85172.859 446572.094 3.671 1.000
85172.180 446572.375 3.829 1.000
85172.133 446572.375 3.869 1.000
85172.094 446572.344 3.908 1.000
85170.250 446573.219 4.172 1.000
85170.383 446573.125 4.190 1.000
85169.172 446573.688 4.366 1.000
85172.562 446572.062 3.937 1.000
85172.695 446571.969 3.949 1.000
85169.648 446573.375 4.410 1.000
85168.617 446573.844 4.565 1.000
85172.727 446571.938 3.976 1.000
85169.336 446573.438 4.571 1.000
85170.227 446573.000 4.467 1.000
85170.859 446572.656 4.438 1.000
85171.992 446572.125 4.287 1.000
85170.648 446572.719 4.507 1.000
85170.250 446572.844 4.645 1.000
85170.820 446572.531 4.655 1.000
85173.234 446571.406 4.268 1.000
85173.234 446571.406 4.297 1.000
85168.969 446573.156 5.247 1.000
85169.727 446572.781 5.142 1.000
85169.695 446572.781 5.184 1.000
85169.672 446572.750 5.227 1.000
85172.406 446571.500 4.798 1.000
85172.422 446571.469 4.826 1.000
85172.414 446571.438 4.860 1.000
85172.367 446571.438 4.902 1.000
85173.891 446570.719 4.680 1.000
85172.234 446571.406 5.057 1.000
85171.211 446571.812 5.273 1.000
85174.938 446570.156 4.625 1.000
85174.938 446570.156 4.651 1.000
85170.438 446571.875 5.791 1.000
85169.734 446572.125 5.988 1.000
85169.859 446572.062 5.995 1.000
85169.617 446572.094 6.126 1.000
85170.102 446571.781 6.156 1.000
85174.828 446569.844 5.141 1.000
85168.828 446572.062 6.773 1.000
85168.953 446572.000 6.778 1.000
85168.016 446572.344 7.022 1.000
85174.391 446569.906 5.393 1.000
85173.492 446570.219 5.657 1.000
85169.062 446571.812 6.940 1.000
85169.445 446571.594 6.911 1.000
85174.883 446569.500 5.535 1.000
85172.469 446570.375 6.213 1.000
85170.062 446570.844 7.426 1.000
85169.648 446570.844 7.775 1.000
85172.852 446569.656 6.879 1.000
85173.266 446569.312 7.015 1.000
85168.461 446570.812 8.704 1.000
85168.398 446570.750 8.843 1.000
85169.680 446570.312 8.431 1.000
85174.258 446568.875 6.845 1.000
85168.805 446570.531 8.815 1.000
85170.617 446569.938 8.205 1.000
85173.633 446569.000 7.157 1.000
85173.641 446568.969 7.184 1.000
85172.328 446569.344 7.690 1.000
85169.500 446570.188 8.719 1.000
85173.430 446568.906 7.441 1.000
85174.000 446568.719 7.258 1.000
85172.750 446569.062 7.756 1.000
85170.055 446569.812 8.808 1.000
85170.062 446569.750 8.879 1.000
85173.984 446568.594 7.410 1.000
85173.992 446568.562 7.437 1.000
85174.625 446568.375 7.221 1.000
85172.312 446568.969 8.181 1.000
85174.969 446568.219 7.167 1.000
85168.891 446569.906 9.559 1.000
85172.297 446568.875 8.317 1.000
85170.594 446569.312 9.066 1.000
85170.516 446569.312 9.134 1.000
85171.031 446569.125 8.963 1.000
85174.812 446568.062 7.482 1.000
85174.383 446568.156 7.687 1.000
85172.773 446568.500 8.475 1.000
85169.328 446569.375 9.921 1.000
85172.789 446568.469 8.500 1.000
85169.641 446569.219 9.902 1.000
85168.383 446569.531 10.437 1.000
85169.703 446569.188 9.915 1.000
85173.188 446568.219 8.520 1.000
85169.586 446569.125 10.079 1.000
85169.242 446569.188 10.265 1.000
85174.414 446567.750 8.224 1.000
85174.422 446567.719 8.247 1.000
85174.367 446567.656 8.361 1.000
85172.102 446568.156 9.427 1.000
85172.289 446568.062 9.408 1.000
85172.297 446568.031 9.469 1.000
85173.328 446567.750 9.020 1.000
85173.336 446567.719 9.047 1.000
85173.961 446567.125 9.367 1.000
85173.961 446567.094 9.397 1.000
85173.977 446567.094 9.420 1.000
85174.992 446566.812 8.987 1.000
85173.344 446566.906 10.130 1.000
85173.320 446566.875 10.174 1.000
85173.211 446565.969 11.483 1.000
85173.227 446565.938 11.509 1.000
85173.242 446565.906 11.534 1.000
85173.258 446565.875 11.558 1.000
85173.250 446565.844 11.598 1.000
85173.273 446565.812 11.621 1.000
85173.258 446565.781 11.661 1.000
85173.258 446565.781 11.698 1.000
85172.688 446565.594 12.388 1.000
85172.602 446565.531 12.517 1.000
85169.586 446565.781 14.479 1.000
85173.336 446565.406 12.109 1.000
85172.109 446565.281 13.223 1.000
85172.695 446565.000 13.128 1.000
85172.633 446564.844 13.406 1.000
85172.469 446564.812 13.559 1.000
85172.586 446564.688 13.629 1.000
85173.070 446564.438 13.593 1.000
85172.117 446564.438 14.332 1.000
85172.469 446564.281 14.275 1.000
85174.484 446564.188 12.837 1.000
85172.359 446564.062 14.647 1.000
85172.172 446564.031 14.831 1.000
85172.156 446564.000 14.891 1.000
85172.156 446563.969 14.933 1.000
85172.062 446563.938 15.049 1.000
85172.203 446563.906 14.980 1.000
85174.266 446563.844 13.486 1.000
85172.258 446563.656 15.237 1.000
85174.891 446563.656 13.253 1.000
85174.203 446563.594 13.843 1.000
85174.336 446563.562 13.774 1.000
85174.031 446563.500 14.095 1.000
85174.375 446563.500 13.857 1.000
85174.633 446562.844 14.509 1.000
85173.109 446572.438 2.918 1.000
85173.062 446572.406 3.018 1.000
85173.055 446572.375 3.051 1.000
85173.133 446572.281 3.137 1.000
85173.023 446572.312 3.181 1.000
85173.398 446572.094 3.171 1.000
85173.164 446572.188 3.228 1.000
85173.234 446572.125 3.251 1.000
85173.156 446572.125 3.292 1.000
85172.750 446572.156 3.594 1.000
85172.234 446572.344 3.728 1.000
85172.172 446572.312 3.802 1.000
85170.250 446573.156 4.177 1.000
85168.719 446573.844 4.438 1.000
85168.633 446573.844 4.489 1.000
85172.617 446571.969 3.932 1.000
85170.477 446572.906 4.323 1.000
85169.352 446573.406 4.534 1.000
85171.953 446572.094 4.263 1.000
85170.625 446572.688 4.515 1.000
85170.250 446572.781 4.648 1.000
85170.438 446572.625 4.724 1.000
85173.211 446571.375 4.272 1.000
85168.891 446573.156 5.186 1.000
85168.930 446573.125 5.218 1.000
85172.750 446571.375 4.604 1.000
85172.383 446571.500 4.738 1.000
85172.398 446571.469 4.766 1.000
85172.398 446571.438 4.799 1.000
85172.375 446571.406 4.836 1.000
85172.312 446571.406 4.878 1.000
85170.117 446572.344 5.323 1.000
85174.289 446570.562 4.509 1.000
85172.195 446571.406 4.999 1.000
85173.883 446570.656 4.678 1.000
85171.188 446571.781 5.277 1.000
85171.578 446571.594 5.227 1.000
85174.945 446570.125 4.592 1.000
85172.031 446571.250 5.327 1.000
85171.203 446571.594 5.512 1.000
85173.352 446570.656 5.089 1.000
85170.602 446571.781 5.716 1.000
85169.836 446572.031 5.964 1.000
85174.648 446570.062 4.876 1.000
85169.625 446572.094 6.050 1.000
85170.758 446571.594 5.821 1.000
85170.711 446571.594 5.866 1.000
85170.039 446571.750 6.168 1.000
85174.516 446569.969 5.131 1.000
85174.758 446569.844 5.098 1.000
85168.969 446571.969 6.696 1.000
85168.977 446571.938 6.733 1.000
85174.375 446569.875 5.360 1.000
85174.336 446569.844 5.399 1.000
85173.523 446570.156 5.612 1.000
85169.039 446571.781 6.905 1.000
85173.625 446570.000 5.733 1.000
85169.188 446571.594 7.015 1.000
85174.883 446569.469 5.499 1.000
85169.703 446571.031 7.386 1.000
85175.000 446569.062 5.924 1.000
85169.031 446571.094 7.815 1.000
85174.945 446568.781 6.374 1.000
85173.281 446569.312 6.939 1.000
85168.406 446570.844 8.596 1.000
85168.328 446570.844 8.664 1.000
85168.422 446570.781 8.669 1.000
85168.367 446570.719 8.806 1.000
85170.117 446570.156 8.230 1.000
85175.000 446568.594 6.544 1.000
85169.664 446570.250 8.427 1.000
85173.648 446568.969 7.109 1.000
85173.633 446568.938 7.144 1.000
85173.391 446568.938 7.351 1.000
85173.414 446568.906 7.373 1.000
85173.414 446568.875 7.404 1.000
85172.742 446569.031 7.715 1.000
85170.070 446569.781 8.755 1.000
85172.359 446569.062 7.956 1.000
85173.977 446568.562 7.369 1.000
85174.289 446568.469 7.278 1.000
85172.312 446568.938 8.134 1.000
85168.680 446569.969 9.555 1.000
85172.312 446568.938 8.167 1.000
85174.836 446568.188 7.204 1.000
85172.289 446568.875 8.273 1.000
85168.516 446569.875 9.814 1.000
85174.781 446568.031 7.448 1.000
85172.766 446568.469 8.432 1.000
85172.789 446568.438 8.456 1.000
85172.758 446568.406 8.500 1.000
85169.609 446569.219 9.867 1.000
85172.469 446568.250 8.945 1.000
85174.359 446567.750 8.139 1.000
85174.406 446567.719 8.179 1.000
85174.406 446567.688 8.207 1.000
85174.398 446567.656 8.241 1.000
85172.133 446568.156 9.328 1.000
85172.133 446568.125 9.360 1.000
85172.289 446568.062 9.320 1.000
85172.305 446568.031 9.349 1.000
85172.305 446568.000 9.383 1.000
85173.328 446567.719 8.973 1.000
85173.312 446567.719 9.008 1.000
85168.047 446568.844 11.515 1.000
85173.906 446567.125 9.310 1.000
85171.516 446567.594 10.553 1.000
85169.617 446567.938 11.556 1.000
85170.219 446567.781 11.288 1.000
85171.438 446567.531 10.702 1.000
85171.461 446567.469 10.722 1.000
85173.383 446566.938 9.994 1.000
85173.117 446566.562 10.662 1.000
85173.102 446566.562 10.703 1.000
85173.094 446566.531 10.743 1.000
85169.734 446566.531 13.300 1.000
85173.953 446565.969 10.805 1.000
85168.898 446566.594 13.847 1.000
85169.594 446565.969 14.148 1.000
85169.602 446565.938 14.183 1.000
85169.609 446565.844 14.309 1.000
85169.578 446565.781 14.420 1.000
85173.312 446565.344 12.127 1.000
85173.320 446565.312 12.159 1.000
85172.102 446565.250 13.199 1.000
85173.703 446565.031 12.258 1.000
85173.742 446565.000 12.266 1.000
85172.828 446565.000 12.971 1.000
85172.562 446564.719 13.539 1.000
85172.297 446564.469 14.090 1.000
85172.203 446564.375 14.280 1.000
85174.539 446564.250 12.653 1.000
85172.773 446564.219 14.058 1.000
85172.258 446564.219 14.443 1.000
85173.133 446564.188 13.824 1.000
85174.578 446564.125 12.772 1.000
85173.031 446564.156 13.941 1.000
85172.227 446564.156 14.552 1.000
85174.578 446564.094 12.838 1.000
85174.633 446564.062 12.837 1.000
85172.203 446563.969 14.820 1.000
85172.188 446563.875 14.955 1.000
85172.172 446563.812 15.011 1.000
85174.297 446563.844 13.386 1.000
85174.656 446563.812 13.142 1.000
85174.258 446563.781 13.496 1.000
85174.266 446563.750 13.524 1.000
85174.422 446563.719 13.440 1.000
85174.758 446563.688 13.212 1.000
85174.750 446563.656 13.292 1.000
85174.141 446563.594 13.820 1.000
85174.117 446563.562 13.877 1.000
85174.586 446563.188 13.991 1.000
85174.633 446563.062 14.147 1.000
85174.570 446563.000 14.278 1.000
85172.977 446572.281 3.137 1.000
85172.961 446572.281 3.169 1.000
85173.148 446572.062 3.306 1.000
85173.086 446572.062 3.343 1.000
85172.734 446572.062 3.608 1.000
85172.750 446572.031 3.637 1.000
85169.023 446573.688 4.293 1.000
85169.109 446573.625 4.318 1.000
85172.609 446571.969 3.848 1.000
85170.266 446573.062 4.189 1.000
85169.609 446573.281 4.397 1.000
85169.367 446573.344 4.508 1.000
85169.266 446573.344 4.563 1.000
85171.828 446572.156 4.195 1.000
85171.781 446572.156 4.235 1.000
85171.914 446572.062 4.246 1.000
85170.641 446572.594 4.525 1.000
85170.312 446572.719 4.614 1.000
85173.180 446571.344 4.224 1.000
85170.438 446572.562 4.701 1.000
85173.180 446571.312 4.254 1.000
85168.930 446573.094 5.154 1.000
85169.820 446572.656 5.064 1.000
85172.367 446571.438 4.716 1.000
85172.375 446571.406 4.748 1.000
85172.375 446571.406 4.778 1.000
85172.352 446571.375 4.816 1.000
85171.227 446571.844 5.074 1.000
85172.039 446571.375 5.038 1.000
85172.156 446571.312 5.046 1.000
85171.219 446571.719 5.245 1.000
85171.172 446571.688 5.288 1.000
85174.922 446570.094 4.544 1.000
85174.977 446570.062 4.560 1.000
85174.969 446570.031 4.589 1.000
85170.688 446571.656 5.704 1.000
85173.812 446570.375 5.017 1.000
85170.703 446571.625 5.734 1.000
85170.047 446571.875 5.923 1.000
85174.680 446570.000 4.871 1.000
85169.359 446572.125 6.120 1.000
85169.953 446571.844 6.017 1.000
85169.914 446571.844 6.063 1.000
85169.930 446571.812 6.094 1.000
85169.930 446571.781 6.132 1.000
85174.727 446569.844 5.023 1.000
85170.219 446571.625 6.132 1.000
85174.422 446569.938 5.127 1.000
85169.617 446571.781 6.389 1.000
85174.352 446569.844 5.312 1.000
85174.344 446569.812 5.342 1.000
85169.016 446571.844 6.731 1.000
85173.461 446570.156 5.600 1.000
85173.211 446570.219 5.697 1.000
85172.266 446570.531 6.010 1.000
85169.398 446571.531 6.890 1.000
85172.469 446570.281 6.175 1.000
85173.742 446569.562 6.137 1.000
85174.953 446569.125 5.799 1.000
85170.031 446570.750 7.397 1.000
85169.836 446570.812 7.494 1.000
85174.969 446569.031 5.930 1.000
85169.242 446570.938 7.753 1.000
85169.602 446570.750 7.751 1.000
85169.102 446570.875 7.948 1.000
85173.234 446569.312 6.860 1.000
85173.234 446569.281 6.890 1.000
85167.938 446571.000 8.680 1.000
85174.914 446568.719 6.350 1.000
85173.367 446569.219 6.875 1.000
85169.812 446570.344 8.120 1.000
85168.406 446570.750 8.639 1.000
85174.938 446568.656 6.449 1.000
85174.945 446568.625 6.475 1.000
85170.094 446570.125 8.203 1.000
85168.078 446570.750 8.910 1.000
85168.008 446570.750 8.974 1.000
85174.156 446568.781 6.863 1.000
85169.703 446570.062 8.599 1.000
85173.328 446568.938 7.309 1.000
85172.062 446569.312 7.772 1.000
85173.391 446568.875 7.317 1.000
85173.406 446568.844 7.341 1.000
85173.398 446568.844 7.373 1.000
85173.359 446568.812 7.420 1.000
85174.000 446568.625 7.208 1.000
85173.969 446568.562 7.306 1.000
85173.977 446568.531 7.333 1.000
85174.531 446568.344 7.148 1.000
85168.742 446569.938 9.487 1.000
85172.312 446568.875 8.130 1.000
85174.945 446568.125 7.124 1.000
85174.945 446568.094 7.151 1.000
85172.312 446568.844 8.194 1.000
85168.281 446569.906 9.865 1.000
85171.023 446569.094 8.841 1.000
85170.602 446569.188 9.045 1.000
85174.352 446568.094 7.644 1.000
85168.359 446569.625 10.191 1.000
85169.258 446569.094 10.203 1.000
85174.375 446567.750 8.062 1.000
85174.391 446567.719 8.087 1.000
85174.367 446567.656 8.184 1.000
85174.344 446567.656 8.223 1.000
85172.320 446568.062 9.198 1.000
85172.320 446568.062 9.232 1.000
85173.305 446567.812 8.816 1.000
85173.320 446567.781 8.837 1.000
85173.320 446567.688 8.932 1.000
85173.281 446567.688 8.980 1.000
85173.945 446567.156 9.155 1.000
85173.914 446567.156 9.199 1.000
85171.039 446567.719 10.637 1.000
85171.016 446567.719 10.684 1.000
85171.453 446567.469 10.643 1.000
85170.227 446567.719 11.273 1.000
85170.031 446567.719 11.410 1.000
85173.195 446566.656 10.403 1.000
85173.188 446566.625 10.439 1.000
85173.164 446566.625 10.485 1.000
85173.148 446566.594 10.529 1.000
85173.125 446566.562 10.573 1.000
85173.555 446566.125 10.825 1.000
85173.961 446565.969 10.713 1.000
85170.719 446566.312 12.738 1.000
85170.961 446565.969 13.015 1.000
85169.320 446566.000 14.219 1.000
85169.602 446565.938 14.084 1.000
85169.594 446565.688 14.434 1.000
85169.641 446565.656 14.443 1.000
85174.008 446565.250 11.646 1.000
85174.242 446565.188 11.559 1.000
85173.305 446565.219 12.215 1.000
85173.445 446565.094 12.262 1.000
85171.617 446565.156 13.583 1.000
85172.617 446564.781 13.319 1.000
85172.922 446564.469 13.489 1.000
85172.305 446564.375 14.095 1.000
85172.266 446564.312 14.206 1.000
85174.297 446564.250 12.735 1.000
85172.250 446564.281 14.260 1.000
85174.555 446564.219 12.575 1.000
85174.539 446564.188 12.625 1.000
85172.883 446564.188 13.906 1.000
85173.328 446564.156 13.607 1.000
85174.094 446564.062 13.143 1.000
85174.250 446564.031 13.059 1.000
85174.055 446564.000 13.247 1.000
85172.125 446564.000 14.726 1.000
85174.633 446563.969 12.839 1.000
85174.656 446563.969 12.856 1.000
85174.266 446563.906 13.233 1.000
85172.125 446563.875 14.896 1.000
85174.430 446563.875 13.141 1.000
85174.305 446563.844 13.279 1.000
85174.242 446563.812 13.361 1.000
85174.258 446563.781 13.385 1.000
85174.680 446563.750 13.094 1.000
85172.641 446563.719 14.701 1.000
85174.195 446563.688 13.549 1.000
85172.117 446563.625 15.239 1.000
85172.070 446563.594 15.325 1.000
85172.180 446563.562 15.277 1.000
85172.867 446563.438 14.896 1.000
85172.969 446563.406 14.896 1.000
85174.766 446563.344 13.582 1.000
85174.594 446563.062 14.110 1.000
85174.438 446563.000 14.283 1.000
85174.531 446562.969 14.240 1.000
85174.594 446562.906 14.307 1.000
85172.930 446572.219 3.174 1.000
85173.273 446572.000 3.199 1.000
85173.000 446572.031 3.355 1.000
85172.688 446572.000 3.646 1.000
85172.992 446571.812 3.667 1.000
85172.281 446572.125 3.765 1.000
85169.031 446573.656 4.255 1.000
85172.273 446572.094 3.831 1.000
85172.469 446571.969 3.835 1.000
85170.266 446572.969 4.189 1.000
85170.094 446573.000 4.288 1.000
85169.594 446573.219 4.400 1.000
85172.312 446571.938 4.019 1.000
85169.422 446573.250 4.463 1.000
85170.477 446572.625 4.478 1.000
85169.516 446573.031 4.673 1.000
85170.516 446572.562 4.543 1.000
85170.367 446572.594 4.602 1.000
85173.148 446571.312 4.164 1.000
85170.430 446572.562 4.629 1.000
85173.148 446571.312 4.196 1.000
85173.156 446571.281 4.224 1.000
85173.133 446571.281 4.259 1.000
85170.805 446572.250 4.739 1.000
85170.836 446572.219 4.767 1.000
85169.812 446572.594 5.026 1.000
85172.680 446571.312 4.556 1.000
85172.328 446571.406 4.685 1.000
85172.352 446571.375 4.714 1.000
85172.352 446571.344 4.746 1.000
85172.320 446571.344 4.783 1.000
85174.312 446570.438 4.444 1.000
85173.352 446570.750 4.787 1.000
85171.164 446571.656 5.250 1.000
85174.938 446570.062 4.480 1.000
85174.945 446570.031 4.505 1.000
85174.945 446570.000 4.531 1.000
85174.914 446570.000 4.565 1.000
85169.898 446572.062 5.662 1.000
85173.703 446570.469 4.887 1.000
85173.250 446570.562 5.077 1.000
85173.781 446570.312 5.016 1.000
85170.688 446571.531 5.766 1.000
85170.695 446571.500 5.799 1.000
85174.641 446569.844 4.981 1.000
85174.398 446569.906 5.093 1.000
85169.602 446571.750 6.312 1.000
85170.000 446571.500 6.321 1.000
85174.328 446569.812 5.277 1.000
85173.469 446570.094 5.529 1.000
85173.445 446570.094 5.565 1.000
85169.094 446571.719 6.739 1.000
85174.938 446569.500 5.229 1.000
85173.508 446570.031 5.607 1.000
85173.539 446570.000 5.627 1.000
85169.320 446571.500 6.864 1.000
85174.836 446569.375 5.471 1.000
85174.867 446569.281 5.542 1.000
85173.727 446569.500 6.127 1.000
85168.352 446571.344 7.788 1.000
85169.883 446570.750 7.430 1.000
85170.008 446570.656 7.464 1.000
85174.953 446568.906 5.971 1.000
85169.070 446570.906 7.832 1.000
85168.203 446570.906 8.497 1.000
85173.344 446569.219 6.808 1.000
85174.883 446568.688 6.318 1.000
85174.891 446568.656 6.367 1.000
85173.797 446568.969 6.770 1.000
85173.680 446568.875 6.987 1.000
85170.734 446569.719 8.134 1.000
85167.461 446570.719 9.314 1.000
85167.719 446570.594 9.264 1.000
85173.328 446568.875 7.259 1.000
85172.094 446569.250 7.710 1.000
85173.375 446568.844 7.274 1.000
85173.391 446568.812 7.299 1.000
85173.383 446568.781 7.330 1.000
85173.352 446568.781 7.372 1.000
85173.930 446568.594 7.186 1.000
85173.969 446568.562 7.200 1.000
85174.438 446568.344 7.109 1.000
85173.938 446568.469 7.326 1.000
85168.469 446570.031 9.460 1.000
85168.656 446569.906 9.461 1.000
85168.891 446569.812 9.411 1.000
85172.312 446568.812 8.106 1.000
85172.328 446568.781 8.134 1.000
85168.508 446569.750 9.796 1.000
85168.438 446569.500 10.180 1.000
85168.492 446569.406 10.236 1.000
85173.180 446568.156 8.318 1.000
85173.180 446568.125 8.348 1.000
85169.547 446569.031 9.941 1.000
85168.172 446569.344 10.572 1.000
85169.242 446569.062 10.147 1.000
85174.344 446567.750 7.965 1.000
85174.375 446567.719 8.009 1.000
85174.367 446567.688 8.041 1.000
85174.352 446567.656 8.076 1.000
85172.305 446568.094 9.082 1.000
85172.336 446568.031 9.134 1.000
85172.320 446568.000 9.171 1.000
85173.305 446567.750 8.757 1.000
85173.328 446567.719 8.778 1.000
85173.328 446567.719 8.809 1.000
85173.312 446567.688 8.844 1.000
85170.227 446568.344 10.346 1.000
85171.094 446567.719 10.474 1.000
85168.852 446568.125 11.665 1.000
85168.836 446568.094 11.712 1.000
85169.609 446567.844 11.483 1.000
85171.508 446566.688 11.521 1.000
85170.633 446566.844 12.015 1.000
85172.688 446566.250 11.196 1.000
85169.672 446566.688 12.962 1.000
85172.680 446566.250 11.237 1.000
85173.312 446566.125 10.900 1.000
85168.609 446566.750 13.668 1.000
85168.898 446566.531 13.754 1.000
85170.633 446566.281 12.753 1.000
85168.797 446566.500 13.863 1.000
85174.266 446565.625 10.844 1.000
85174.578 446565.438 10.838 1.000
85169.555 446565.812 14.202 1.000
85171.125 446565.625 13.234 1.000
85169.734 446565.688 14.214 1.000
85173.242 446565.062 12.358 1.000
85173.234 446565.031 12.400 1.000
85172.180 446565.094 13.120 1.000
85172.328 446564.625 13.638 1.000
85172.383 446564.594 13.636 1.000
85172.383 446564.562 13.675 1.000
85172.383 446564.531 13.714 1.000
85172.797 446564.500 13.456 1.000
85172.359 446564.469 13.808 1.000
85172.773 446564.406 13.590 1.000
85171.531 446564.438 14.497 1.000
85174.570 446564.281 12.379 1.000
85172.320 446564.312 14.041 1.000
85172.758 446564.188 13.873 1.000
85172.367 446564.125 14.289 1.000
85172.406 446564.094 14.296 1.000
85174.391 446564.031 12.866 1.000
85172.242 446564.000 14.548 1.000
85174.242 446563.938 13.089 1.000
85174.273 446563.906 13.105 1.000
85174.594 446563.812 13.000 1.000
85174.281 446563.781 13.283 1.000
85174.023 446563.719 13.522 1.000
85174.125 446563.625 13.591 1.000
85174.648 446563.562 13.285 1.000
85174.641 446563.156 13.823 1.000
85174.484 446563.031 14.106 1.000
85174.492 446563.000 14.144 1.000
85174.516 446562.906 14.239 1.000
85174.359 446562.875 14.415 1.000
85172.922 446572.062 3.240 1.000
85173.188 446571.938 3.242 1.000
85172.945 446571.969 3.363 1.000
85172.648 446571.906 3.684 1.000
85172.648 446571.875 3.714 1.000
85169.117 446573.531 4.206 1.000
85172.195 446572.062 3.809 1.000
85172.227 446572.031 3.839 1.000
85172.641 446571.812 3.811 1.000
85172.641 446571.781 3.841 1.000
85169.344 446573.312 4.326 1.000
85172.641 446571.750 3.873 1.000
85170.258 446572.875 4.227 1.000
85172.648 446571.719 3.903 1.000
85172.656 446571.719 3.933 1.000
85172.656 446571.688 3.965 1.000
85172.664 446571.656 3.996 1.000
85169.609 446573.031 4.509 1.000
85171.875 446571.938 4.217 1.000
85169.453 446573.031 4.609 1.000
85169.367 446573.062 4.658 1.000
85169.320 446573.062 4.705 1.000
85170.391 446572.531 4.563 1.000
85170.406 446572.500 4.595 1.000
85170.547 446572.406 4.608 1.000
85173.125 446571.250 4.197 1.000
85168.961 446573.031 4.993 1.000
85170.797 446572.156 4.738 1.000
85169.531 446572.625 5.112 1.000
85172.562 446571.281 4.575 1.000
85172.312 446571.344 4.654 1.000
85172.336 446571.312 4.681 1.000
85172.328 446571.312 4.714 1.000
85172.305 446571.281 4.752 1.000
85173.594 446570.656 4.584 1.000
85174.305 446570.344 4.469 1.000
85174.273 446570.344 4.502 1.000
85169.391 446572.406 5.510 1.000
85174.375 446570.250 4.536 1.000
85174.906 446570.000 4.451 1.000
85173.695 446570.531 4.708 1.000
85171.148 446571.594 5.248 1.000
85174.930 446569.969 4.473 1.000
85174.922 446569.969 4.502 1.000
85174.430 446570.156 4.636 1.000
85173.070 446570.719 4.931 1.000
85171.617 446571.312 5.247 1.000
85172.961 446570.719 4.986 1.000
85174.391 446570.094 4.728 1.000
85173.227 446570.531 5.046 1.000
85170.953 446571.438 5.561 1.000
85170.664 446571.406 5.834 1.000
85169.516 446571.750 6.253 1.000
85174.367 446569.844 5.091 1.000
85174.500 446569.750 5.115 1.000
85174.406 446569.750 5.192 1.000
85174.305 446569.750 5.247 1.000
85173.492 446570.062 5.485 1.000
85173.523 446570.000 5.505 1.000
85173.516 446570.000 5.535 1.000
85168.000 446572.094 6.978 1.000
85174.812 446569.469 5.224 1.000
85173.188 446570.062 5.680 1.000
85168.836 446571.719 6.836 1.000
85169.594 446571.375 6.708 1.000
85169.039 446571.562 6.893 1.000
85172.367 446570.250 6.055 1.000
85172.352 446570.250 6.090 1.000
85169.305 446571.375 6.932 1.000
85172.352 446570.219 6.121 1.000
85172.461 446570.125 6.154 1.000
85169.328 446571.281 7.038 1.000
85172.359 446570.156 6.212 1.000
85173.727 446569.438 6.113 1.000
85170.008 446570.562 7.450 1.000
85174.133 446568.969 6.412 1.000
85168.117 446570.906 8.434 1.000
85173.344 446569.188 6.733 1.000
85173.367 446569.156 6.752 1.000
85168.312 446570.688 8.564 1.000
85173.773 446568.938 6.731 1.000
85173.672 446568.875 6.882 1.000
85170.023 446570.031 8.159 1.000
85168.594 446570.344 8.815 1.000
85167.492 446570.656 9.247 1.000
85172.102 446569.219 7.626 1.000
85170.750 446569.625 8.112 1.000
85173.320 446568.844 7.215 1.000
85173.359 446568.812 7.230 1.000
85173.367 446568.781 7.255 1.000
85173.359 446568.750 7.288 1.000
85173.375 446568.719 7.314 1.000
85173.961 446568.531 7.124 1.000
85168.945 446569.750 9.334 1.000
85174.961 446568.031 7.022 1.000
85172.336 446568.750 8.080 1.000
85172.734 446568.406 8.233 1.000
85170.375 446568.906 9.348 1.000
85169.531 446569.125 9.701 1.000
85173.195 446568.125 8.257 1.000
85169.555 446569.031 9.841 1.000
85174.344 446567.719 7.883 1.000
85174.352 446567.719 7.909 1.000
85174.352 446567.688 7.938 1.000
85174.305 446567.656 8.015 1.000
85169.211 446568.906 10.255 1.000
85169.531 446568.781 10.151 1.000
85169.133 446568.875 10.363 1.000
85172.344 446568.031 9.007 1.000
85172.336 446568.000 9.044 1.000
85172.312 446568.000 9.085 1.000
85173.320 446567.719 8.693 1.000
85173.320 446567.688 8.724 1.000
85173.305 446567.656 8.762 1.000
85173.273 446567.656 8.807 1.000
85173.945 446567.188 8.915 1.000
85173.922 446567.156 8.956 1.000
85173.922 446567.156 8.987 1.000
85169.852 446567.969 10.987 1.000
85173.250 446567.219 9.410 1.000
85169.102 446568.000 11.513 1.000
85169.195 446567.969 11.505 1.000
85171.938 446566.781 10.959 1.000
85172.070 446566.688 10.993 1.000
85169.641 446566.656 12.905 1.000
85170.258 446566.500 12.624 1.000
85173.367 446566.062 10.832 1.000
85172.586 446566.156 11.326 1.000
85170.641 446566.344 12.552 1.000
85170.742 446566.219 12.611 1.000
85170.469 446566.250 12.816 1.000
85169.031 446566.375 13.728 1.000
85170.820 446566.000 12.875 1.000
85174.250 446565.594 10.786 1.000
85170.500 446565.969 13.151 1.000
85169.609 446566.000 13.793 1.000
85169.336 446566.000 14.007 1.000
85170.953 446565.719 13.103 1.000
85169.531 446565.844 14.052 1.000
85174.070 446565.188 11.455 1.000
85173.242 446565.000 12.316 1.000
85173.445 446564.625 12.681 1.000
85171.523 446564.688 14.047 1.000
85173.500 446564.594 12.681 1.000
85172.453 446564.625 13.426 1.000
85173.531 446564.562 12.692 1.000
85172.430 446564.594 13.481 1.000
85173.570 446564.531 12.705 1.000
85172.406 446564.562 13.534 1.000
85172.375 446564.531 13.601 1.000
85174.562 446564.281 12.269 1.000
85172.305 446564.219 14.083 1.000
85174.391 446564.000 12.782 1.000
85174.406 446563.969 12.809 1.000
85174.273 446563.906 12.983 1.000
85172.938 446563.750 14.208 1.000
85173.664 446563.656 13.794 1.000
85174.562 446563.625 13.157 1.000
85174.609 446563.562 13.191 1.000
85174.062 446563.500 13.711 1.000
85174.055 446563.469 13.750 1.000
85172.820 446563.406 14.745 1.000
85174.047 446563.438 13.799 1.000
85174.383 446563.406 13.565 1.000
85174.508 446563.375 13.497 1.000
85174.562 446563.375 13.493 1.000
85174.695 446563.250 13.533 1.000
85174.500 446563.219 13.730 1.000
85174.469 446563.125 13.874 1.000
85174.469 446563.094 13.910 1.000
85174.500 446563.062 13.925 1.000
85174.641 446563.062 13.847 1.000
85174.742 446562.969 13.877 1.000
85174.758 446562.938 13.898 1.000
85172.930 446571.938 3.299 1.000
85173.102 446571.844 3.311 1.000
85172.938 446571.906 3.361 1.000
85173.109 446571.781 3.370 1.000
85173.023 446571.719 3.536 1.000
85169.289 446573.344 4.217 1.000
85172.141 446571.969 3.879 1.000
85172.195 446571.906 3.902 1.000
85170.203 446572.844 4.195 1.000
85172.211 446571.875 3.933 1.000
85172.227 446571.844 3.963 1.000
85172.227 446571.812 3.993 1.000
85169.430 446573.125 4.422 1.000
85169.289 446573.156 4.480 1.000
85170.172 446572.719 4.380 1.000
85172.273 446571.719 4.082 1.000
85169.914 446572.812 4.456 1.000
85172.711 446571.500 4.043 1.000
85172.734 446571.469 4.072 1.000
85171.883 446571.844 4.243 1.000
85170.414 446572.438 4.554 1.000
85173.094 446571.188 4.164 1.000
85168.953 446573.031 4.913 1.000
85169.070 446572.938 4.930 1.000
85170.242 446572.375 4.795 1.000
85169.766 446572.500 4.990 1.000
85169.438 446572.594 5.124 1.000
85172.297 446571.312 4.617 1.000
85172.312 446571.281 4.646 1.000
85172.312 446571.250 4.678 1.000
85172.281 446571.250 4.715 1.000
85169.148 446572.562 5.365 1.000
85169.148 446572.531 5.403 1.000
85174.336 446570.250 4.479 1.000
85174.352 446570.219 4.503 1.000
85174.805 446570.000 4.436 1.000
85174.906 446569.938 4.440 1.000
85174.898 446569.906 4.469 1.000
85170.102 446571.844 5.568 1.000
85173.188 446570.438 5.074 1.000
85174.547 446569.875 4.789 1.000
85170.453 446571.531 5.734 1.000
85174.656 446569.812 4.791 1.000
85170.031 446571.625 5.937 1.000
85170.633 446571.344 5.829 1.000
85170.648 446571.312 5.862 1.000
85174.617 446569.719 4.934 1.000
85169.484 446571.719 6.213 1.000
85174.289 446569.750 5.154 1.000
85174.305 446569.719 5.178 1.000
85174.695 446569.562 5.105 1.000
85173.500 446570.000 5.439 1.000
85168.031 446572.062 6.880 1.000
85168.164 446571.969 6.883 1.000
85173.188 446569.969 5.695 1.000
85173.164 446569.906 5.791 1.000
85172.328 446569.906 6.456 1.000
85173.703 446569.375 6.102 1.000
85174.547 446569.031 5.930 1.000
85173.383 446569.125 6.669 1.000
85174.781 446568.656 6.233 1.000
85173.406 446569.094 6.691 1.000
85173.234 446569.125 6.777 1.000
85168.008 446570.781 8.571 1.000
85173.766 446568.906 6.685 1.000
85168.438 446570.562 8.539 1.000
85169.648 446570.000 8.341 1.000
85170.094 446569.844 8.223 1.000
85170.125 446569.812 8.246 1.000
85172.109 446569.188 7.568 1.000
85173.258 446568.812 7.184 1.000
85173.336 446568.750 7.187 1.000
85173.359 446568.719 7.208 1.000
85173.953 446568.531 7.020 1.000
85173.961 446568.500 7.045 1.000
85173.953 446568.500 7.076 1.000
85173.938 446568.469 7.109 1.000
85167.914 446570.125 9.515 1.000
85167.820 446570.125 9.589 1.000
85172.352 446568.812 7.889 1.000
85168.758 446569.781 9.346 1.000
85172.328 446568.719 7.993 1.000
85169.008 446569.656 9.285 1.000
85172.336 446568.719 8.022 1.000
85174.320 446568.031 7.413 1.000
85174.328 446568.000 7.439 1.000
85172.734 446568.375 8.145 1.000
85173.203 446568.062 8.198 1.000
85174.297 446567.781 7.762 1.000
85174.320 446567.750 7.781 1.000
85174.328 446567.688 7.835 1.000
85174.320 446567.688 7.865 1.000
85174.297 446567.656 7.905 1.000
85172.398 446568.094 8.762 1.000
85172.344 446568.062 8.848 1.000
85172.352 446568.031 8.879 1.000
85173.312 446567.719 8.576 1.000
85173.312 446567.688 8.605 1.000
85167.789 446568.906 11.220 1.000
85171.852 446567.938 9.399 1.000
85173.938 446567.156 8.828 1.000
85170.000 446567.219 11.757 1.000
85172.438 446566.062 11.410 1.000
85169.695 446566.406 13.082 1.000
85170.430 446566.062 12.958 1.000
85170.320 446566.000 13.103 1.000
85170.766 446565.938 12.868 1.000
85170.922 446565.875 12.809 1.000
85173.969 446565.531 10.946 1.000
85170.977 446565.844 12.815 1.000
85169.539 446566.000 13.710 1.000
85173.984 446565.531 10.973 1.000
85170.977 446565.688 13.050 1.000
85174.594 446565.281 10.809 1.000
85173.594 446565.219 11.656 1.000
85174.312 446565.125 11.216 1.000
85173.758 446565.094 11.717 1.000
85173.312 446564.562 12.730 1.000
85171.516 446564.656 14.002 1.000
85174.609 446564.375 12.010 1.000
85174.609 446564.344 12.048 1.000
85172.430 446564.312 13.748 1.000
85172.438 446564.281 13.778 1.000
85172.445 446564.250 13.814 1.000
85172.445 446564.219 13.849 1.000
85172.453 446564.188 13.885 1.000
85174.078 446564.125 12.749 1.000
85174.344 446564.062 12.622 1.000
85174.273 446563.906 12.895 1.000
85174.289 446563.875 12.918 1.000
85174.297 446563.844 12.947 1.000
85174.305 446563.812 12.976 1.000
85172.711 446563.719 14.333 1.000
85174.344 446563.719 13.091 1.000
85172.570 446563.688 14.481 1.000
85172.695 446563.562 14.545 1.000
85172.727 446563.500 14.604 1.000
85172.805 446563.406 14.668 1.000
85174.406 446563.406 13.447 1.000
85173.961 446563.344 13.849 1.000
85174.383 446563.250 13.657 1.000
85174.398 446563.188 13.719 1.000
85174.406 446563.156 13.757 1.000
85174.406 446563.125 13.793 1.000
85174.359 446563.062 13.911 1.000
85174.281 446563.000 14.048 1.000
85174.273 446562.969 14.097 1.000
85174.578 446562.812 14.111 1.000
85174.578 446562.750 14.193 1.000
85172.922 446571.812 3.363 1.000
85172.930 446571.812 3.393 1.000
85173.008 446571.656 3.507 1.000
85168.992 446573.375 4.298 1.000
85170.219 446572.719 4.229 1.000
85169.453 446573.062 4.380 1.000
85169.195 446573.125 4.494 1.000
85169.984 446572.688 4.445 1.000
85169.852 446572.719 4.500 1.000
85168.516 446573.312 4.755 1.000
85172.773 446571.344 4.094 1.000
85172.328 446571.531 4.197 1.000
85170.406 446572.406 4.516 1.000
85172.328 446571.500 4.229 1.000
85173.047 446571.156 4.138 1.000
85173.055 446571.125 4.167 1.000
85170.445 446572.312 4.616 1.000
85169.602 446572.500 4.980 1.000
85169.445 446572.531 5.082 1.000
85172.281 446571.281 4.584 1.000
85172.297 446571.250 4.611 1.000
85172.297 446571.219 4.644 1.000
85172.266 446571.188 4.682 1.000
85170.117 446572.062 5.169 1.000
85169.367 446572.375 5.355 1.000
85174.844 446569.938 4.393 1.000
85174.883 446569.906 4.411 1.000
85174.883 446569.875 4.439 1.000
85173.086 446570.562 4.879 1.000
85170.086 446571.750 5.635 1.000
85170.094 446571.719 5.669 1.000
85170.484 446571.406 5.754 1.000
85170.125 446571.469 5.942 1.000
85170.617 446571.219 5.896 1.000
85174.609 446569.656 4.953 1.000
85174.641 446569.594 4.973 1.000
85174.641 446569.562 5.026 1.000
85174.727 446569.500 5.059 1.000
85173.500 446569.969 5.369 1.000
85174.625 446569.500 5.112 1.000
85171.859 446570.562 5.816 1.000
85174.766 446569.438 5.103 1.000
85174.766 446569.406 5.129 1.000
85168.047 446571.969 6.869 1.000
85174.797 446569.375 5.174 1.000
85170.492 446570.969 6.339 1.000
85169.078 446571.500 6.712 1.000
85174.164 446569.562 5.395 1.000
85173.188 446569.875 5.744 1.000
85168.141 446571.750 7.115 1.000
85172.344 446570.125 6.035 1.000
85169.250 446571.219 6.961 1.000
85172.469 446570.000 6.093 1.000
85172.398 446569.969 6.204 1.000
85172.414 446569.938 6.232 1.000
85172.359 446569.906 6.310 1.000
85168.453 446571.156 7.640 1.000
85173.719 446569.312 6.084 1.000
85174.023 446568.938 6.328 1.000
85169.891 446570.281 7.706 1.000
85170.133 446570.188 7.663 1.000
85169.109 446570.500 7.998 1.000
85173.461 446569.062 6.598 1.000
85174.758 446568.625 6.194 1.000
85173.227 446569.094 6.734 1.000
85173.234 446569.062 6.761 1.000
85173.758 446568.844 6.642 1.000
85173.727 446568.812 6.710 1.000
85173.758 446568.781 6.728 1.000
85170.609 446569.719 7.918 1.000
85170.430 446569.719 8.015 1.000
85170.141 446569.781 8.154 1.000
85174.039 446568.562 6.798 1.000
85170.148 446569.781 8.184 1.000
85172.117 446569.125 7.516 1.000
85170.141 446569.750 8.223 1.000
85173.281 446568.750 7.128 1.000
85173.938 446568.531 6.920 1.000
85173.953 446568.500 6.941 1.000
85173.945 446568.500 6.973 1.000
85173.930 446568.469 7.007 1.000
85168.188 446570.156 9.156 1.000
85174.195 446568.344 6.967 1.000
85168.969 446569.812 9.019 1.000
85169.000 446569.781 9.043 1.000
85169.047 446569.719 9.064 1.000
85169.078 446569.688 9.090 1.000
85174.312 446568.031 7.312 1.000
85174.797 446567.875 7.147 1.000
85174.852 446567.844 7.151 1.000
85174.867 446567.812 7.170 1.000
85172.727 446568.406 8.033 1.000
85174.930 446567.781 7.174 1.000
85172.719 446568.375 8.068 1.000
85172.727 446568.344 8.097 1.000
85174.266 446567.781 7.667 1.000
85174.289 446567.750 7.685 1.000
85174.312 446567.719 7.703 1.000
85174.305 446567.719 7.736 1.000
85174.336 446567.688 7.748 1.000
85174.281 446567.656 7.802 1.000
85173.211 446567.906 8.322 1.000
85172.375 446568.062 8.716 1.000
85172.359 446568.062 8.754 1.000
85172.352 446568.031 8.789 1.000
85173.320 446567.688 8.515 1.000
85173.312 446567.656 8.552 1.000
85174.812 446567.250 7.958 1.000
85171.906 446567.906 9.284 1.000
85173.945 446567.188 8.676 1.000
85173.938 446567.188 8.710 1.000
85168.406 446568.219 11.557 1.000
85168.383 446568.188 11.613 1.000
85169.836 446567.281 11.697 1.000
85169.953 446567.219 11.677 1.000
85169.836 446567.219 11.777 1.000
85170.406 446566.531 12.270 1.000
85169.555 446566.625 12.760 1.000
85169.625 446566.594 12.763 1.000
85170.352 446566.000 13.007 1.000
85174.336 446565.438 10.711 1.000
85174.320 446565.406 10.756 1.000
85174.312 446565.375 10.788 1.000
85174.305 446565.375 10.826 1.000
85174.297 446565.344 10.865 1.000
85170.766 446565.688 13.107 1.000
85174.281 446565.312 10.905 1.000
85174.266 446565.281 10.979 1.000
85174.258 446565.250 11.018 1.000
85174.258 446565.219 11.053 1.000
85174.594 446565.156 10.868 1.000
85174.570 446565.156 10.914 1.000
85174.203 446565.125 11.217 1.000
85174.219 446565.094 11.241 1.000
85169.234 446565.375 14.687 1.000
85173.883 446564.781 11.933 1.000
85174.625 446564.438 11.786 1.000
85173.297 446564.500 12.731 1.000
85174.648 446564.438 11.807 1.000
85174.648 446564.406 11.840 1.000
85174.641 446564.375 11.875 1.000
85174.617 446564.344 11.925 1.000
85174.539 446564.312 12.050 1.000
85172.594 446564.312 13.501 1.000
85172.453 446564.219 13.759 1.000
85174.398 446564.156 12.360 1.000
85174.383 446564.094 12.446 1.000
85173.141 446563.906 13.633 1.000
85172.516 446563.875 14.153 1.000
85172.656 446563.844 14.083 1.000
85172.562 446563.812 14.193 1.000
85174.070 446563.812 13.075 1.000
85172.492 446563.781 14.290 1.000
85172.500 446563.750 14.326 1.000
85172.516 446563.719 14.351 1.000
85172.523 446563.688 14.389 1.000
85174.930 446563.688 12.549 1.000
85172.547 446563.656 14.411 1.000
85174.938 446563.688 12.577 1.000
85174.398 446563.656 13.000 1.000
85174.359 446563.531 13.210 1.000
85174.359 446563.469 13.289 1.000
85174.406 446563.438 13.287 1.000
85174.359 446563.406 13.359 1.000
85174.367 446563.375 13.390 1.000
85174.359 446563.062 13.815 1.000
85173.258 446571.562 3.351 1.000
85172.914 446571.719 3.423 1.000
85172.922 446571.688 3.453 1.000
85172.930 446571.656 3.483 1.000
85172.930 446571.625 3.513 1.000
85172.930 446571.594 3.544 1.000
85168.891 446573.312 4.349 1.000
85170.195 446572.656 4.228 1.000
85169.477 446572.969 4.374 1.000
85169.969 446572.719 4.335 1.000
85169.953 446572.625 4.444 1.000
85168.516 446573.250 4.712 1.000
85168.375 446573.312 4.773 1.000
85171.898 446571.688 4.231 1.000
85172.836 446571.219 4.107 1.000
85170.383 446572.312 4.551 1.000
85173.031 446571.094 4.135 1.000
85172.297 446571.406 4.291 1.000
85172.312 446571.375 4.320 1.000
85170.164 446572.281 4.766 1.000
85169.578 446572.438 4.979 1.000
85168.766 446572.812 5.128 1.000
85169.422 446572.500 5.043 1.000
85172.266 446571.219 4.548 1.000
85172.281 446571.188 4.576 1.000
85172.281 446571.188 4.607 1.000
85172.250 446571.156 4.645 1.000
85169.750 446572.219 5.163 1.000
85170.133 446572.000 5.158 1.000
85167.953 446572.844 5.708 1.000
85169.656 446572.094 5.397 1.000
85174.852 446569.875 4.381 1.000
85174.859 446569.844 4.407 1.000
85174.828 446569.844 4.439 1.000
85173.117 446570.531 4.833 1.000
85174.602 446569.781 4.674 1.000
85170.773 446571.344 5.540 1.000
85173.242 446570.312 5.013 1.000
85170.602 446571.375 5.613 1.000
85170.062 446571.562 5.771 1.000
85170.406 446571.406 5.727 1.000
85170.633 446571.281 5.708 1.000
85173.117 446570.281 5.159 1.000
85170.594 446571.281 5.753 1.000
85170.602 446571.156 5.888 1.000
85174.250 446569.688 5.084 1.000
85173.508 446569.938 5.297 1.000
85173.484 446569.938 5.332 1.000
85170.039 446571.219 6.234 1.000
85173.852 446569.688 5.351 1.000
85173.836 446569.688 5.385 1.000
85169.047 446571.438 6.707 1.000
85174.773 446569.281 5.219 1.000
85174.797 446569.250 5.238 1.000
85167.750 446571.875 7.128 1.000
85173.164 446569.844 5.706 1.000
85172.367 446570.094 5.983 1.000
85172.484 446569.938 6.074 1.000
85173.133 446569.688 5.920 1.000
85168.102 446570.906 8.118 1.000
85168.070 446570.906 8.167 1.000
85173.984 446568.906 6.293 1.000
85170.086 446570.188 7.589 1.000
85174.344 446568.750 6.232 1.000
85169.836 446570.219 7.706 1.000
85174.711 446568.594 6.138 1.000
85173.508 446569.000 6.534 1.000
85174.711 446568.594 6.164 1.000
85169.094 446570.406 8.059 1.000
85173.242 446569.031 6.709 1.000
85169.148 446570.281 8.152 1.000
85174.828 446568.438 6.285 1.000
85173.812 446568.750 6.632 1.000
85169.953 446569.875 8.092 1.000
85170.102 446569.812 8.075 1.000
85170.141 446569.750 8.098 1.000
85173.930 446568.562 6.788 1.000
85170.148 446569.719 8.131 1.000
85173.930 446568.531 6.816 1.000
85173.938 446568.531 6.842 1.000
85173.938 446568.500 6.871 1.000
85173.930 446568.469 6.901 1.000
85173.398 446568.625 7.121 1.000
85173.242 446568.656 7.208 1.000
85168.273 446570.094 9.066 1.000
85174.133 446568.344 6.937 1.000
85174.289 446568.062 7.185 1.000
85174.305 446568.031 7.208 1.000
85174.297 446568.000 7.238 1.000
85174.297 446568.000 7.265 1.000
85172.711 446568.375 7.987 1.000
85172.734 446568.344 8.006 1.000
85168.062 446569.562 9.931 1.000
85168.578 446569.375 9.798 1.000
85168.328 446569.406 9.939 1.000
85174.258 446567.781 7.590 1.000
85174.891 446567.594 7.352 1.000
85174.336 446567.719 7.612 1.000
85174.281 446567.688 7.663 1.000
85174.250 446567.656 7.733 1.000
85169.492 446568.875 9.758 1.000
85169.297 446568.906 9.876 1.000
85172.320 446568.094 8.618 1.000
85173.320 446567.719 8.368 1.000
85173.930 446567.188 8.594 1.000
85173.922 446567.188 8.628 1.000
85173.898 446567.156 8.667 1.000
85174.469 446566.938 8.511 1.000
85169.727 446567.375 11.568 1.000
85172.219 446566.875 10.330 1.000
85172.188 446566.844 10.380 1.000
85169.859 446567.250 11.613 1.000
85169.914 446567.219 11.626 1.000
85169.516 446566.625 12.708 1.000
85169.555 446566.594 12.727 1.000
85170.797 446566.375 12.045 1.000
85170.422 446566.406 12.301 1.000
85170.391 446566.375 12.359 1.000
85170.352 446566.344 12.419 1.000
85168.953 446566.531 13.241 1.000
85170.234 446566.312 12.568 1.000
85170.336 446566.281 12.547 1.000
85172.188 446566.000 11.483 1.000
85174.500 446565.625 10.232 1.000
85174.461 446565.594 10.313 1.000
85174.438 446565.562 10.358 1.000
85170.422 446565.938 12.925 1.000
85169.031 446566.062 13.827 1.000
85174.367 446565.438 10.591 1.000
85173.484 446565.281 11.475 1.000
85170.445 446565.438 13.551 1.000
85174.094 446565.094 11.247 1.000
85174.039 446565.062 11.312 1.000
85174.258 446564.969 11.269 1.000
85172.766 446564.875 12.547 1.000
85172.719 446564.812 12.650 1.000
85172.703 446564.781 12.699 1.000
85172.523 446564.719 12.936 1.000
85172.461 446564.688 13.014 1.000
85171.609 446564.625 13.729 1.000
85174.648 446564.469 11.655 1.000
85174.617 446564.375 11.777 1.000
85174.594 446564.219 12.030 1.000
85174.484 446564.188 12.143 1.000
85174.492 446564.125 12.206 1.000
85174.438 446564.094 12.315 1.000
85172.469 446564.094 13.778 1.000
85174.695 446563.969 12.260 1.000
85172.227 446564.000 14.120 1.000
85174.719 446563.938 12.277 1.000
85172.406 446563.750 14.303 1.000
85173.977 446563.719 13.131 1.000
85174.859 446563.719 12.480 1.000
85173.953 446563.688 13.188 1.000
85173.922 446563.688 13.246 1.000
85173.898 446563.656 13.299 1.000
85173.844 446563.594 13.416 1.000
85172.445 446563.500 14.600 1.000
85173.734 446563.344 13.812 1.000
85173.797 446562.531 14.836 1.000
85173.234 446571.531 3.317 1.000
85172.914 446571.531 3.570 1.000
85172.914 446571.500 3.600 1.000
85170.188 446572.594 4.222 1.000
85169.594 446572.844 4.348 1.000
85168.492 446573.250 4.670 1.000
85168.391 446573.250 4.724 1.000
85168.359 446573.250 4.769 1.000
85171.906 446571.594 4.221 1.000
85170.383 446572.281 4.473 1.000
85172.875 446571.156 4.091 1.000
85173.008 446571.062 4.100 1.000
85172.250 446571.312 4.353 1.000
85172.234 446571.281 4.387 1.000
85170.023 446572.250 4.781 1.000
85169.555 446572.375 4.973 1.000
85172.234 446571.188 4.511 1.000
85172.258 446571.156 4.539 1.000
85172.258 446571.125 4.570 1.000
85172.234 446571.125 4.606 1.000
85169.555 446572.219 5.191 1.000
85167.648 446573.031 5.601 1.000
85169.578 446572.156 5.257 1.000
85169.594 446572.094 5.328 1.000
85170.023 446571.906 5.276 1.000
85170.156 446571.812 5.284 1.000
85174.820 446569.844 4.350 1.000
85174.836 446569.812 4.372 1.000
85174.828 446569.781 4.400 1.000
85171.750 446571.031 5.084 1.000
85171.648 446571.062 5.136 1.000
85170.148 446571.688 5.459 1.000
85170.656 446571.312 5.555 1.000
85169.148 446571.875 5.969 1.000
85173.609 446569.969 5.085 1.000
85170.148 446571.344 5.913 1.000
85173.523 446569.969 5.135 1.000
85174.227 446569.625 5.047 1.000
85173.484 446569.906 5.259 1.000
85171.945 446570.469 5.673 1.000
85171.984 446570.438 5.694 1.000
85171.992 446570.406 5.724 1.000
85168.516 446571.688 6.681 1.000
85168.422 446571.688 6.745 1.000
85174.359 446569.406 5.230 1.000
85168.102 446571.750 6.903 1.000
85174.281 446569.406 5.305 1.000
85169.047 446571.375 6.692 1.000
85169.438 446571.219 6.626 1.000
85168.008 446571.750 7.006 1.000
85170.344 446570.844 6.417 1.000
85174.789 446569.156 5.250 1.000
85173.141 446569.781 5.696 1.000
85167.695 446571.812 7.167 1.000
85174.812 446569.125 5.270 1.000
85167.633 446571.750 7.262 1.000
85171.695 446570.125 6.310 1.000
85173.023 446569.562 6.052 1.000
85174.625 446568.656 6.037 1.000
85174.141 446568.812 6.220 1.000
85170.109 446570.125 7.525 1.000
85174.672 446568.594 6.102 1.000
85173.594 446568.938 6.456 1.000
85169.922 446570.125 7.692 1.000
85169.703 446570.156 7.800 1.000
85173.242 446568.969 6.686 1.000
85170.117 446569.750 8.014 1.000
85173.914 446568.562 6.715 1.000
85173.922 446568.531 6.739 1.000
85173.930 446568.500 6.765 1.000
85173.938 446568.469 6.791 1.000
85173.914 446568.469 6.826 1.000
85173.328 446568.625 7.065 1.000
85173.312 446568.594 7.101 1.000
85168.227 446570.125 8.984 1.000
85174.047 446568.344 6.892 1.000
85174.961 446567.688 7.083 1.000
85167.516 446569.688 10.084 1.000
85174.930 446567.656 7.121 1.000
85167.891 446569.531 10.014 1.000
85168.523 446569.312 9.794 1.000
85167.875 446569.469 10.098 1.000
85174.258 446567.750 7.534 1.000
85174.258 446567.719 7.559 1.000
85174.250 446567.688 7.591 1.000
85174.203 446567.656 7.666 1.000
85169.320 446568.906 9.729 1.000
85169.297 446568.906 9.776 1.000
85172.344 446568.094 8.515 1.000
85172.352 446568.062 8.545 1.000
85172.359 446568.031 8.573 1.000
85173.250 446567.781 8.219 1.000
85173.258 446567.781 8.248 1.000
85172.430 446567.969 8.607 1.000
85173.328 446567.719 8.275 1.000
85173.297 446567.656 8.379 1.000
85173.930 446567.188 8.506 1.000
85168.719 446566.844 12.922 1.000
85169.516 446566.562 12.672 1.000
85170.719 446566.375 12.015 1.000
85174.000 446565.844 10.209 1.000
85170.234 446566.281 12.531 1.000
85174.562 446565.688 9.998 1.000
85174.555 446565.656 10.034 1.000
85174.578 446565.625 10.048 1.000
85171.875 446565.906 11.739 1.000
85171.867 446565.906 11.775 1.000
85170.961 446565.875 12.478 1.000
85170.984 446565.844 12.502 1.000
85174.289 446565.469 10.503 1.000
85169.680 446565.906 13.425 1.000
85174.359 446565.375 10.585 1.000
85173.141 446565.469 11.377 1.000
85170.461 446565.719 13.099 1.000
85173.547 446565.219 11.389 1.000
85173.773 446565.188 11.279 1.000
85172.312 446565.312 12.221 1.000
85172.328 446565.281 12.249 1.000
85170.414 446565.438 13.489 1.000
85170.398 446565.406 13.539 1.000
85172.828 446564.812 12.454 1.000
85172.781 446564.812 12.527 1.000
85171.703 446564.719 13.457 1.000
85172.289 446564.656 13.090 1.000
85174.656 446564.531 11.470 1.000
85174.664 446564.500 11.497 1.000
85174.656 446564.469 11.534 1.000
85172.969 446564.188 13.207 1.000
85174.672 446564.000 12.156 1.000
85172.523 446563.969 13.807 1.000
85174.273 446563.938 12.528 1.000
85174.375 446563.906 12.486 1.000
85171.844 446563.844 14.521 1.000
85174.641 446563.750 12.496 1.000
85172.328 446563.719 14.310 1.000
85174.898 446563.594 12.500 1.000
85173.211 446563.500 13.901 1.000
85172.398 446563.406 14.666 1.000
85174.195 446563.219 13.536 1.000
85174.133 446563.188 13.621 1.000
85174.070 446563.000 13.906 1.000
85173.930 446562.969 14.061 1.000
85173.922 446562.875 14.185 1.000
85173.945 446562.844 14.203 1.000
85173.914 446562.406 14.839 1.000
85173.930 446562.375 14.865 1.000
85173.180 446571.531 3.262 1.000
85172.914 446571.500 3.476 1.000
85172.891 446571.406 3.630 1.000
85172.891 446571.375 3.662 1.000
85170.180 446572.531 4.221 1.000
85169.477 446572.812 4.364 1.000
85169.477 446572.750 4.473 1.000
85169.461 446572.719 4.512 1.000
85170.359 446572.250 4.437 1.000
85170.344 446572.250 4.475 1.000
85172.977 446571.031 4.070 1.000
85171.953 446571.469 4.272 1.000
85171.984 446571.438 4.300 1.000
85170.344 446572.156 4.580 1.000
85172.008 446571.406 4.327 1.000
85169.422 446572.562 4.775 1.000
85172.031 446571.344 4.354 1.000
85172.047 446571.312 4.382 1.000
85172.070 446571.281 4.411 1.000
85172.180 446571.219 4.422 1.000
85172.219 446571.156 4.478 1.000
85172.234 446571.125 4.505 1.000
85172.234 446571.094 4.536 1.000
85172.219 446571.094 4.571 1.000
85172.148 446571.094 4.616 1.000
85169.719 446572.156 5.081 1.000
85169.727 446572.125 5.116 1.000
85169.641 446572.125 5.169 1.000
85167.602 446572.969 5.606 1.000
85167.992 446572.719 5.646 1.000
85174.781 446569.781 4.321 1.000
85174.812 446569.781 4.343 1.000
85174.805 446569.750 4.368 1.000
85171.047 446571.281 5.192 1.000
85171.695 446571.000 5.086 1.000
85173.102 446570.312 4.932 1.000
85173.133 446570.125 5.130 1.000
85174.195 446569.625 4.990 1.000
85174.203 446569.594 5.015 1.000
85171.859 446570.469 5.653 1.000
85173.734 446569.688 5.241 1.000
85170.320 446570.969 6.172 1.000
85168.523 446571.625 6.670 1.000
85170.312 446570.906 6.278 1.000
85174.352 446569.344 5.248 1.000
85168.312 446571.594 6.875 1.000
85169.266 446571.219 6.661 1.000
85167.820 446571.750 7.047 1.000
85174.305 446569.250 5.395 1.000
85173.172 446569.688 5.703 1.000
85172.406 446569.906 6.004 1.000
85172.711 446569.750 5.949 1.000
85168.328 446570.906 7.785 1.000
85168.227 446570.875 7.891 1.000
85168.391 446570.688 7.991 1.000
85174.609 446568.594 6.027 1.000
85174.625 446568.562 6.048 1.000
85173.797 446568.844 6.345 1.000
85168.633 446570.500 8.066 1.000
85170.289 446569.938 7.556 1.000
85168.867 446570.406 8.025 1.000
85169.789 446570.062 7.757 1.000
85173.234 446568.938 6.644 1.000
85173.250 446568.906 6.667 1.000
85173.914 446568.594 6.584 1.000
85173.922 446568.531 6.637 1.000
85173.938 446568.500 6.659 1.000
85173.906 446568.500 6.698 1.000
85173.891 446568.469 6.731 1.000
85173.875 446568.469 6.765 1.000
85173.523 446568.562 6.917 1.000
85173.312 446568.594 7.025 1.000
85173.258 446568.594 7.072 1.000
85173.938 446568.375 6.856 1.000
85168.469 446570.000 8.841 1.000
85168.445 446570.000 8.887 1.000
85167.891 446570.125 9.128 1.000
85174.258 446568.062 7.013 1.000
85174.273 446568.031 7.034 1.000
85174.273 446568.000 7.062 1.000
85174.266 446568.000 7.093 1.000
85174.258 446567.969 7.123 1.000
85170.961 446568.875 8.438 1.000
85169.711 446569.156 9.037 1.000
85172.711 446568.281 7.878 1.000
85172.711 446568.281 7.908 1.000
85174.945 446567.594 7.091 1.000
85167.961 446569.469 9.926 1.000
85174.945 446567.594 7.119 1.000
85174.953 446567.562 7.142 1.000
85174.242 446567.719 7.459 1.000
85174.234 446567.719 7.493 1.000
85174.242 446567.688 7.516 1.000
85174.203 446567.688 7.560 1.000
85173.219 446567.906 8.001 1.000
85169.344 446568.906 9.626 1.000
85169.305 446568.906 9.678 1.000
85172.367 446568.062 8.452 1.000
85172.352 446568.031 8.489 1.000
85172.344 446568.000 8.523 1.000
85173.289 446567.750 8.149 1.000
85172.359 446568.000 8.548 1.000
85173.320 446567.719 8.164 1.000
85173.352 446567.688 8.212 1.000
85173.281 446567.656 8.300 1.000
85173.273 446567.281 8.786 1.000
85168.539 446568.312 11.012 1.000
85169.820 446567.250 11.461 1.000
85169.836 446567.219 11.489 1.000
85169.836 446567.188 11.526 1.000
85170.516 446566.625 11.762 1.000
85168.438 446566.875 13.012 1.000
85168.984 446566.750 12.740 1.000
85170.711 446566.062 12.327 1.000
85170.836 446565.969 12.369 1.000
85170.859 446565.938 12.389 1.000
85173.523 446565.219 11.297 1.000
85170.391 446565.500 13.347 1.000
85173.758 446565.156 11.216 1.000
85173.766 446564.875 11.578 1.000
85174.281 446564.812 11.264 1.000
85172.875 446564.875 12.280 1.000
85172.852 446564.844 12.328 1.000
85172.836 446564.781 12.414 1.000
85173.859 446564.688 11.786 1.000
85174.594 446564.438 11.539 1.000
85171.672 446564.469 13.716 1.000
85171.688 446564.438 13.746 1.000
85174.609 446563.062 13.330 1.000
85174.641 446563.031 13.343 1.000
85174.656 446563.031 13.368 1.000
85174.398 446562.938 13.660 1.000
85174.406 446562.906 13.687 1.000
85173.883 446562.406 14.776 1.000
85173.859 446562.375 14.833 1.000
85173.086 446571.531 3.243 1.000
85173.000 446571.531 3.284 1.000
85172.945 446571.531 3.320 1.000
85172.914 446571.531 3.355 1.000
85172.898 446571.531 3.387 1.000
85172.883 446571.500 3.420 1.000
85172.891 446571.469 3.448 1.000
85172.883 446571.469 3.480 1.000
85172.883 446571.438 3.511 1.000
85172.875 446571.406 3.541 1.000
85172.867 446571.406 3.573 1.000
85172.859 446571.312 3.695 1.000
85172.859 446571.281 3.724 1.000
85169.703 446572.719 4.257 1.000
85170.156 446572.469 4.224 1.000
85169.492 446572.750 4.361 1.000
85169.516 446572.688 4.431 1.000
85170.352 446572.188 4.438 1.000
85172.945 446571.000 4.041 1.000
85170.352 446572.156 4.508 1.000
85169.258 446572.625 4.692 1.000
85169.539 446572.469 4.680 1.000
85170.359 446572.094 4.576 1.000
85170.242 446572.125 4.631 1.000
85170.273 446572.031 4.729 1.000
85172.133 446571.188 4.426 1.000
85169.508 446572.344 4.902 1.000
85172.180 446571.125 4.450 1.000
85172.211 446571.094 4.475 1.000
85172.219 446571.062 4.506 1.000
85172.203 446571.062 4.539 1.000
85172.156 446571.031 4.579 1.000
85167.633 446572.938 5.518 1.000
85169.680 446572.031 5.157 1.000
85169.781 446571.969 5.174 1.000
85167.953 446572.719 5.572 1.000
85174.773 446569.719 4.316 1.000
85174.781 446569.719 4.340 1.000
85174.758 446569.688 4.372 1.000
85174.695 446569.719 4.411 1.000
85168.758 446571.750 6.233 1.000
85174.180 446569.594 4.957 1.000
85174.180 446569.562 4.984 1.000
85173.469 446569.812 5.185 1.000
85173.453 446569.812 5.218 1.000
85170.492 446570.938 5.985 1.000
85168.078 446571.750 6.741 1.000
85168.227 446571.625 6.816 1.000
85168.320 446570.906 7.700 1.000
85168.523 446570.781 7.678 1.000
85168.359 446570.781 7.802 1.000
85171.930 446569.562 6.720 1.000
85171.961 446569.531 6.742 1.000
85174.578 446568.562 5.995 1.000
85173.734 446568.812 6.321 1.000
85168.781 446570.438 7.967 1.000
85171.805 446569.375 7.044 1.000
85170.227 446569.906 7.563 1.000
85171.828 446569.344 7.067 1.000
85169.789 446570.000 7.746 1.000
85173.250 446568.875 6.623 1.000
85174.773 446568.344 6.142 1.000
85173.258 446568.844 6.649 1.000
85173.898 446568.562 6.545 1.000
85173.898 446568.531 6.575 1.000
85174.484 446568.312 6.399 1.000
85173.875 446568.500 6.638 1.000
85173.320 446568.656 6.861 1.000
85173.328 446568.625 6.886 1.000
85173.328 446568.594 6.915 1.000
85173.336 446568.562 6.941 1.000
85173.281 446568.562 6.990 1.000
85168.656 446569.906 8.760 1.000
85167.312 446570.062 9.567 1.000
85174.234 446568.031 6.974 1.000
85174.258 446568.000 6.995 1.000
85174.250 446567.969 7.024 1.000
85174.250 446567.969 7.053 1.000
85171.039 446568.844 8.325 1.000
85170.938 446568.844 8.431 1.000
85169.672 446569.125 8.999 1.000
85172.719 446568.250 7.823 1.000
85174.172 446567.781 7.357 1.000
85174.312 446567.719 7.329 1.000
85174.211 446567.719 7.396 1.000
85174.219 446567.688 7.422 1.000
85174.203 446567.688 7.456 1.000
85174.172 446567.656 7.496 1.000
85173.242 446567.906 7.911 1.000
85173.242 446567.875 7.941 1.000
85172.344 446568.094 8.348 1.000
85172.359 446568.031 8.405 1.000
85173.297 446567.750 8.064 1.000
85172.367 446567.969 8.463 1.000
85173.328 446567.719 8.083 1.000
85173.328 446567.688 8.110 1.000
85173.320 446567.656 8.142 1.000
85173.938 446567.156 8.333 1.000
85174.672 446567.000 8.023 1.000
85174.672 446566.969 8.048 1.000
85169.617 446568.062 10.448 1.000
85169.094 446567.531 11.542 1.000
85169.953 446567.344 11.138 1.000
85170.430 446567.125 11.078 1.000
85169.820 446567.188 11.433 1.000
85168.031 446567.094 12.920 1.000
85169.109 446566.906 12.364 1.000
85170.492 446566.562 11.747 1.000
85168.914 446566.750 12.718 1.000
85168.656 446566.719 12.943 1.000
85170.547 446566.438 11.906 1.000
85174.633 446565.812 9.597 1.000
85170.477 446566.406 11.981 1.000
85174.633 446565.781 9.654 1.000
85174.617 446565.750 9.693 1.000
85172.906 446566.000 10.688 1.000
85169.414 446566.438 12.752 1.000
85172.711 446565.625 11.302 1.000
85172.711 446565.594 11.372 1.000
85170.453 446565.844 12.763 1.000
85172.719 446565.531 11.438 1.000
85172.281 446565.531 11.777 1.000
85172.273 446565.500 11.819 1.000
85173.859 446565.312 10.856 1.000
85170.352 446565.625 13.104 1.000
85172.016 446565.406 12.127 1.000
85173.508 446565.250 11.208 1.000
85169.281 446565.656 13.904 1.000
85171.984 446565.344 12.215 1.000
85169.094 446565.625 14.067 1.000
85169.328 446565.562 13.956 1.000
85174.523 446564.625 11.256 1.000
85174.719 446563.812 12.176 1.000
85174.203 446563.750 12.637 1.000
85174.203 446563.750 12.672 1.000
85174.906 446563.656 12.231 1.000
85174.312 446563.344 13.125 1.000
85174.469 446563.094 13.326 1.000
85174.484 446563.062 13.356 1.000
85174.305 446563.031 13.537 1.000
85173.906 446562.969 13.911 1.000
85173.805 446562.875 14.110 1.000
85173.836 446562.844 14.120 1.000
85173.852 446562.812 14.145 1.000
85173.789 446562.469 14.646 1.000
85172.836 446571.219 3.727 1.000
85172.844 446571.188 3.757 1.000
85169.609 446572.688 4.272 1.000
85170.141 446572.406 4.227 1.000
85169.531 446572.656 4.356 1.000
85169.539 446572.625 4.391 1.000
85168.484 446573.062 4.631 1.000
85170.320 446572.156 4.409 1.000
85172.914 446570.969 4.014 1.000
85170.320 446572.125 4.477 1.000
85169.812 446572.312 4.598 1.000
85169.766 446572.312 4.640 1.000
85170.094 446572.125 4.619 1.000
85168.492 446572.750 5.009 1.000
85169.438 446572.312 4.878 1.000
85172.164 446571.094 4.420 1.000
85172.203 446571.062 4.442 1.000
85172.203 446571.031 4.473 1.000
85172.195 446571.000 4.506 1.000
85172.156 446571.000 4.543 1.000
85169.633 446572.062 5.057 1.000
85167.383 446573.031 5.486 1.000
85169.695 446572.000 5.080 1.000
85167.648 446572.906 5.476 1.000
85169.266 446572.188 5.199 1.000
85169.133 446572.188 5.262 1.000
85169.719 446571.938 5.182 1.000
85169.945 446571.812 5.172 1.000
85169.984 446571.750 5.199 1.000
85174.750 446569.688 4.287 1.000
85174.766 446569.656 4.310 1.000
85174.742 446569.656 4.342 1.000
85171.031 446571.188 5.153 1.000
85171.602 446570.938 5.063 1.000
85170.523 446571.312 5.362 1.000
85170.922 446571.125 5.307 1.000
85170.875 446571.125 5.352 1.000
85168.477 446571.875 6.183 1.000
85174.148 446569.594 4.901 1.000
85169.250 446571.531 6.071 1.000
85174.156 446569.562 4.926 1.000
85174.148 446569.531 4.954 1.000
85173.477 446569.781 5.147 1.000
85170.789 446570.812 5.837 1.000
85169.922 446571.156 6.050 1.000
85173.273 446569.812 5.253 1.000
85169.227 446571.406 6.257 1.000
85173.289 446569.781 5.278 1.000
85170.477 446570.875 5.982 1.000
85170.383 446570.906 6.039 1.000
85173.742 446569.562 5.220 1.000
85168.695 446571.406 6.650 1.000
85169.031 446571.219 6.636 1.000
85168.242 446571.531 6.844 1.000
85168.164 446571.531 6.903 1.000
85174.367 446569.156 5.275 1.000
85168.406 446571.375 6.914 1.000
85174.438 446569.094 5.309 1.000
85174.820 446568.875 5.309 1.000
85173.750 446569.031 5.939 1.000
85171.805 446569.688 6.526 1.000
85171.828 446569.656 6.551 1.000
85171.828 446569.656 6.582 1.000
85171.852 446569.625 6.607 1.000
85171.859 446569.594 6.635 1.000
85168.516 446570.688 7.743 1.000
85168.531 446570.656 7.777 1.000
85168.539 446570.625 7.811 1.000
85174.523 446568.562 5.945 1.000
85173.828 446568.781 6.192 1.000
85171.781 446569.438 6.879 1.000
85171.672 446569.438 6.979 1.000
85168.305 446570.562 8.075 1.000
85171.719 446569.406 6.994 1.000
85168.320 446570.531 8.107 1.000
85170.188 446569.844 7.564 1.000
85173.883 446568.625 6.370 1.000
85173.914 446568.594 6.388 1.000
85173.867 446568.531 6.512 1.000
85174.516 446568.281 6.317 1.000
85170.125 446569.688 7.828 1.000
85170.109 446569.656 7.868 1.000
85173.312 446568.625 6.791 1.000
85173.328 446568.594 6.812 1.000
85173.328 446568.594 6.840 1.000
85173.352 446568.562 6.863 1.000
85173.297 446568.562 6.910 1.000
85170.867 446569.250 7.839 1.000
85174.203 446568.031 6.914 1.000
85174.914 446567.781 6.671 1.000
85174.328 446567.969 6.894 1.000
85174.242 446567.969 6.953 1.000
85174.234 446567.938 6.986 1.000
85174.195 446567.938 7.026 1.000
85171.102 446568.812 8.216 1.000
85168.992 446569.406 9.065 1.000
85174.961 446567.688 6.783 1.000
85174.938 446567.688 6.818 1.000
85174.945 446567.656 6.843 1.000
85172.719 446568.219 7.776 1.000
85171.523 446568.531 8.282 1.000
85174.172 446567.750 7.282 1.000
85174.195 446567.750 7.301 1.000
85174.312 446567.688 7.280 1.000
85174.266 446567.688 7.327 1.000
85174.188 446567.688 7.387 1.000
85174.148 446567.656 7.431 1.000
85169.375 446568.938 9.392 1.000
85169.375 446568.906 9.428 1.000
85173.242 446567.875 7.860 1.000
85169.383 446568.875 9.462 1.000
85173.258 446567.844 7.884 1.000
85172.367 446568.031 8.288 1.000
85172.359 446568.031 8.319 1.000
85172.352 446568.000 8.356 1.000
85173.312 446567.719 7.979 1.000
85173.328 446567.688 8.030 1.000
85173.320 446567.656 8.064 1.000
85173.297 446567.656 8.103 1.000
85173.891 446567.188 8.276 1.000
85173.859 446567.156 8.319 1.000
85171.859 446567.125 9.901 1.000
85170.016 446567.438 10.898 1.000
85169.562 446567.500 11.162 1.000
85173.383 446566.594 9.443 1.000
85168.023 446567.094 12.854 1.000
85172.961 446566.281 10.169 1.000
85167.977 446567.062 12.921 1.000
85173.633 446566.031 9.983 1.000
85173.625 446566.000 10.016 1.000
85174.633 446565.844 9.479 1.000
85168.375 446566.750 13.037 1.000
85174.641 446565.812 9.501 1.000
85174.852 446565.750 9.408 1.000
85172.805 446565.875 10.814 1.000
85172.711 446565.781 11.034 1.000
85172.695 446565.750 11.076 1.000
85170.500 446565.969 12.435 1.000
85173.766 446565.219 10.949 1.000
85173.703 446565.219 11.018 1.000
85172.875 446564.906 12.029 1.000
85174.328 446564.250 11.816 1.000
85173.625 446564.125 12.494 1.000
85174.859 446564.094 11.628 1.000
85171.906 446564.125 13.826 1.000
85171.883 446564.000 14.006 1.000
85172.875 446563.969 13.304 1.000
85174.719 446563.750 12.163 1.000
85174.281 446563.719 12.532 1.000
85174.195 446563.688 12.631 1.000
85174.172 446563.688 12.691 1.000
85174.180 446563.656 12.716 1.000
85173.805 446563.031 13.828 1.000
85173.797 446562.938 13.949 1.000
85174.555 446562.938 13.357 1.000
85174.508 446562.906 13.430 1.000
85173.852 446562.875 13.985 1.000
85173.773 446562.781 14.167 1.000
85173.914 446562.469 14.482 1.000
85173.820 446562.438 14.610 1.000
85168.734 446573.469 3.800 1.000
85172.820 446571.156 3.760 1.000
85170.125 446572.344 4.231 1.000
85168.469 446573.062 4.559 1.000
85168.469 446573.031 4.597 1.000
85170.016 446572.281 4.387 1.000
85172.891 446570.938 3.988 1.000
85169.398 446572.438 4.668 1.000
85170.039 446572.125 4.595 1.000
85170.008 446572.094 4.634 1.000
85169.992 446572.094 4.673 1.000
85169.422 446572.281 4.843 1.000
85169.234 446572.344 4.914 1.000
85172.172 446571.031 4.415 1.000
85172.188 446571.000 4.443 1.000
85172.180 446570.969 4.475 1.000
85172.156 446570.969 4.511 1.000
85169.742 446571.938 5.033 1.000
85168.188 446572.625 5.332 1.000
85168.203 446572.594 5.367 1.000
85167.914 446572.656 5.501 1.000
85169.633 446571.875 5.233 1.000
85174.727 446569.656 4.261 1.000
85174.742 446569.625 4.285 1.000
85174.734 446569.625 4.311 1.000
85171.023 446571.125 5.152 1.000
85171.578 446570.875 5.065 1.000
85170.961 446571.094 5.229 1.000
85169.070 446571.625 5.965 1.000
85173.844 446569.688 4.913 1.000
85174.141 446569.531 4.895 1.000
85174.086 446569.531 4.935 1.000
85169.836 446571.156 5.996 1.000
85169.352 446571.344 6.151 1.000
85171.492 446570.469 5.657 1.000
85169.875 446571.062 6.093 1.000
85168.586 446571.594 6.415 1.000
85169.719 446571.062 6.236 1.000
85168.680 446571.469 6.502 1.000
85174.430 446569.219 5.063 1.000
85168.797 446571.312 6.617 1.000
85174.367 446569.156 5.185 1.000
85169.047 446571.188 6.589 1.000
85168.484 446571.375 6.774 1.000
85171.742 446569.719 6.441 1.000
85173.773 446568.969 5.896 1.000
85174.477 446568.562 5.893 1.000
85173.828 446568.750 6.153 1.000
85173.680 446568.750 6.256 1.000
85173.883 446568.625 6.274 1.000
85173.891 446568.594 6.299 1.000
85173.891 446568.594 6.325 1.000
85173.891 446568.562 6.354 1.000
85170.125 446569.688 7.747 1.000
85173.305 446568.625 6.719 1.000
85173.344 446568.562 6.765 1.000
85173.328 446568.562 6.798 1.000
85173.297 446568.531 6.837 1.000
85173.250 446568.531 6.884 1.000
85172.766 446568.500 7.292 1.000
85167.578 446570.031 9.243 1.000
85174.188 446568.000 6.849 1.000
85174.242 446567.969 6.855 1.000
85174.219 446567.969 6.891 1.000
85174.219 446567.938 6.919 1.000
85174.195 446567.938 6.952 1.000
85171.102 446568.812 8.170 1.000
85169.359 446569.281 8.836 1.000
85168.883 446569.375 9.093 1.000
85172.719 446568.219 7.697 1.000
85172.695 446568.188 7.736 1.000
85174.148 446567.781 7.192 1.000
85174.188 446567.719 7.231 1.000
85174.180 446567.719 7.261 1.000
85174.180 446567.688 7.288 1.000
85174.227 446567.656 7.296 1.000
85174.125 446567.656 7.366 1.000
85169.383 446568.938 9.301 1.000
85169.367 446568.906 9.342 1.000
85172.328 446568.094 8.159 1.000
85169.352 446568.875 9.386 1.000
85173.234 446567.844 7.817 1.000
85172.445 446568.031 8.143 1.000
85173.273 446567.812 7.830 1.000
85172.375 446568.000 8.234 1.000
85173.305 446567.750 7.873 1.000
85173.320 446567.719 7.895 1.000
85173.328 446567.688 7.924 1.000
85173.320 446567.688 7.955 1.000
85173.312 446567.656 7.991 1.000
85173.281 446567.656 8.031 1.000
85167.977 446568.969 10.346 1.000
85170.312 446567.375 10.651 1.000
85169.102 446567.500 11.417 1.000
85168.359 446567.125 12.485 1.000
85170.672 446566.062 12.111 1.000
85169.469 446566.188 12.865 1.000
85171.086 446565.938 11.940 1.000
85174.547 446565.500 9.908 1.000
85169.727 446566.094 12.793 1.000
85174.547 446565.469 9.935 1.000
85170.500 446565.969 12.368 1.000
85169.078 446566.156 13.222 1.000
85170.445 446565.906 12.476 1.000
85170.430 446565.906 12.523 1.000
85172.320 446565.562 11.516 1.000
85173.047 446565.438 11.136 1.000
85171.648 446565.594 11.999 1.000
85169.695 446565.781 13.212 1.000
85169.797 446565.750 13.187 1.000
85169.852 446565.719 13.193 1.000
85169.883 446565.688 13.216 1.000
85172.867 446564.938 11.931 1.000
85172.883 446564.906 11.958 1.000
85172.875 446564.875 11.996 1.000
85174.680 446564.656 10.917 1.000
85174.906 446564.594 10.823 1.000
85174.133 446564.531 11.515 1.000
85174.531 446564.375 11.402 1.000
85171.812 446564.406 13.425 1.000
85172.719 446564.344 12.822 1.000
85171.945 446564.375 13.371 1.000
85172.727 446564.312 12.852 1.000
85172.734 446564.281 12.883 1.000
85172.570 446564.219 13.111 1.000
85174.312 446564.125 11.888 1.000
85172.797 446564.062 13.134 1.000
85174.859 446564.000 11.653 1.000
85172.844 446563.969 13.211 1.000
85171.922 446563.938 13.978 1.000
85172.891 446563.812 13.406 1.000
85173.109 446563.469 13.690 1.000
85173.125 446563.438 13.719 1.000
85173.750 446563.031 13.793 1.000
85173.781 446562.875 13.961 1.000
85173.828 446562.500 14.429 1.000
85173.781 446562.469 14.511 1.000
85168.734 446573.438 3.762 1.000
85168.766 446573.375 3.797 1.000
85171.578 446571.750 3.814 1.000
85172.781 446571.094 3.762 1.000
85169.812 446572.469 4.206 1.000
85172.789 446571.062 3.791 1.000
85170.133 446572.281 4.228 1.000
85170.117 446572.250 4.264 1.000
85168.461 446572.969 4.559 1.000
85172.859 446570.906 3.958 1.000
85172.883 446570.875 3.985 1.000
85170.281 446572.031 4.412 1.000
85170.086 446572.094 4.479 1.000
85168.672 446572.719 4.750 1.000
85169.367 446572.250 4.814 1.000
85169.320 446572.250 4.858 1.000
85172.133 446571.000 4.386 1.000
85172.156 446570.969 4.412 1.000
85172.164 446570.938 4.441 1.000
85172.141 446570.906 4.476 1.000
85172.086 446570.906 4.518 1.000
85167.680 446572.812 5.386 1.000
85168.156 446572.500 5.411 1.000
85168.273 446572.438 5.426 1.000
85174.719 446569.625 4.230 1.000
85174.727 446569.594 4.253 1.000
85174.711 446569.594 4.283 1.000
85167.539 446572.562 5.805 1.000
85171.008 446571.094 5.114 1.000
85171.469 446570.875 5.049 1.000
85170.969 446571.062 5.188 1.000
85170.930 446571.031 5.229 1.000
85169.039 446571.562 6.002 1.000
85171.742 446570.438 5.399 1.000
85173.586 446569.688 5.017 1.000
85173.883 446569.531 4.974 1.000
85171.453 446570.500 5.562 1.000
85173.891 446569.500 5.027 1.000
85169.195 446571.312 6.217 1.000
85173.773 446569.469 5.137 1.000
85174.398 446569.219 5.008 1.000
85173.344 446569.562 5.330 1.000
85174.344 446569.188 5.099 1.000
85168.875 446571.219 6.551 1.000
85168.898 446571.188 6.581 1.000
85173.281 446569.125 5.971 1.000
85174.438 446568.562 5.838 1.000
85173.836 446568.719 6.108 1.000
85173.969 446568.625 6.092 1.000
85173.867 446568.656 6.150 1.000
85173.898 446568.625 6.170 1.000
85173.891 446568.594 6.199 1.000
85173.875 446568.562 6.257 1.000
85173.859 446568.562 6.291 1.000
85173.930 446568.500 6.296 1.000
85170.109 446569.656 7.700 1.000
85174.312 446568.250 6.327 1.000
85173.367 446568.562 6.652 1.000
85173.359 446568.531 6.683 1.000
85173.328 446568.531 6.721 1.000
85173.305 446568.531 6.759 1.000
85173.273 446568.500 6.798 1.000
85172.172 446568.844 7.183 1.000
85168.594 446569.781 8.701 1.000
85172.711 446568.500 7.231 1.000
85172.766 446568.469 7.242 1.000
85174.188 446568.000 6.775 1.000
85174.195 446567.969 6.797 1.000
85174.211 446567.938 6.820 1.000
85174.203 446567.938 6.848 1.000
85174.195 446567.906 6.880 1.000
85172.406 446568.406 7.585 1.000
85169.391 446569.250 8.768 1.000
85171.023 446568.750 8.211 1.000
85172.719 446568.219 7.618 1.000
85172.719 446568.188 7.648 1.000
85174.148 446567.750 7.114 1.000
85174.164 446567.750 7.135 1.000
85174.172 446567.688 7.187 1.000
85174.172 446567.688 7.215 1.000
85174.195 446567.656 7.231 1.000
85171.391 446568.375 8.392 1.000
85171.383 446568.375 8.429 1.000
85169.383 446568.906 9.245 1.000
85172.352 446568.094 8.066 1.000
85172.383 446568.062 8.085 1.000
85173.297 446567.781 7.737 1.000
85173.328 446567.750 7.755 1.000
85173.328 446567.719 7.783 1.000
85173.328 446567.719 7.813 1.000
85173.320 446567.688 7.844 1.000
85173.312 446567.656 7.877 1.000
85173.297 446567.656 7.914 1.000
85169.406 446568.594 9.633 1.000
85170.383 446567.219 10.697 1.000
85170.773 446566.688 11.103 1.000
85168.344 446567.062 12.463 1.000
85168.344 446567.031 12.504 1.000
85173.602 446566.094 9.725 1.000
85173.617 446566.062 9.743 1.000
85174.656 446565.906 9.198 1.000
85173.648 446566.062 9.759 1.000
85174.648 446565.875 9.230 1.000
85174.648 446565.844 9.261 1.000
85174.625 446565.844 9.300 1.000
85174.602 446565.812 9.342 1.000
85168.648 446566.719 12.703 1.000
85170.477 446566.406 11.705 1.000
85169.180 446566.531 12.522 1.000
85168.555 446566.625 12.879 1.000
85173.773 446565.844 9.932 1.000
85173.781 446565.750 10.047 1.000
85173.781 446565.719 10.079 1.000
85173.773 446565.719 10.114 1.000
85168.922 446566.344 12.992 1.000
85170.633 446566.062 12.063 1.000
85171.047 446565.938 11.894 1.000
85170.516 446565.969 12.247 1.000
85173.672 446565.562 10.392 1.000
85170.523 446565.938 12.281 1.000
85173.766 446565.531 10.367 1.000
85174.523 446565.406 9.944 1.000
85172.328 446565.625 11.337 1.000
85169.242 446566.000 13.208 1.000
85172.336 446565.594 11.364 1.000
85173.023 446565.406 11.080 1.000
85169.656 446565.781 13.162 1.000
85172.203 446565.031 12.225 1.000
85174.719 446564.625 10.849 1.000
85174.688 446564.594 10.902 1.000
85174.789 446564.562 10.865 1.000
85172.906 446564.594 12.250 1.000
85174.812 446564.469 10.972 1.000
85174.117 446564.500 11.452 1.000
85172.969 446564.562 12.246 1.000
85174.133 446564.469 11.474 1.000
85172.727 446564.375 12.664 1.000
85174.539 446564.281 11.418 1.000
85173.047 446564.062 12.837 1.000
85172.227 446564.031 13.510 1.000
85174.969 446563.906 11.591 1.000
85172.875 446563.875 13.222 1.000
85173.023 446563.688 13.372 1.000
85172.250 446563.500 14.199 1.000
85172.195 446563.469 14.283 1.000
85172.258 446563.406 14.313 1.000
85174.422 446563.281 12.826 1.000
85174.242 446563.250 13.003 1.000
85173.172 446563.219 13.865 1.000
85173.195 446563.188 13.885 1.000
85174.289 446563.188 13.039 1.000
85174.289 446563.188 13.074 1.000
85174.344 446563.156 13.064 1.000
85173.758 446562.906 13.851 1.000
85173.797 446562.688 14.084 1.000
85173.727 446562.500 14.382 1.000
85173.766 446562.438 14.434 1.000
85173.773 446562.438 14.464 1.000
85173.727 446562.312 14.630 1.000
85173.750 446562.312 14.647 1.000
85168.820 446573.312 3.751 1.000
85168.398 446573.125 4.298 1.000
85169.625 446572.500 4.194 1.000
85169.703 446572.438 4.216 1.000
85172.781 446571.000 3.786 1.000
85170.141 446572.156 4.256 1.000
85168.453 446572.938 4.519 1.000
85170.164 446572.125 4.286 1.000
85172.812 446570.875 3.900 1.000
85170.180 446572.094 4.318 1.000
85172.828 446570.844 3.928 1.000
85170.242 446572.000 4.378 1.000
85170.188 446572.000 4.421 1.000
85169.711 446572.188 4.535 1.000
85169.047 446572.469 4.682 1.000
85168.914 446572.469 4.778 1.000
85168.695 446572.531 4.852 1.000
85169.328 446572.219 4.778 1.000
85169.633 446572.062 4.760 1.000
85168.914 446572.375 4.888 1.000
85172.086 446570.969 4.355 1.000
85168.891 446572.375 4.928 1.000
85172.133 446570.906 4.378 1.000
85172.133 446570.906 4.408 1.000
85172.125 446570.875 4.441 1.000
85172.086 446570.875 4.478 1.000
85169.688 446571.875 4.962 1.000
85167.703 446572.719 5.375 1.000
85167.750 446572.656 5.405 1.000
85169.320 446571.969 5.139 1.000
85167.852 446572.594 5.424 1.000
85168.180 446572.438 5.399 1.000
85174.711 446569.562 4.195 1.000
85174.719 446569.531 4.219 1.000
85174.703 446569.531 4.247 1.000
85171.023 446571.031 5.068 1.000
85171.484 446570.812 5.004 1.000
85167.828 446572.281 5.853 1.000
85171.672 446570.531 5.246 1.000
85169.617 446571.188 5.960 1.000
85174.336 446569.219 4.956 1.000
85173.578 446569.469 5.200 1.000
85169.055 446571.188 6.347 1.000
85173.336 446569.500 5.318 1.000
85173.336 446569.500 5.347 1.000
85173.336 446569.469 5.374 1.000
85173.820 446568.531 6.230 1.000
85173.305 446568.594 6.568 1.000
85173.328 446568.562 6.587 1.000
85173.328 446568.531 6.615 1.000
85173.328 446568.500 6.644 1.000
85173.312 446568.500 6.679 1.000
85168.852 446569.719 8.475 1.000
85168.750 446569.719 8.550 1.000
85172.758 446568.438 7.164 1.000
85172.766 446568.438 7.191 1.000
85174.195 446567.969 6.693 1.000
85174.203 446567.938 6.719 1.000
85174.195 446567.938 6.749 1.000
85174.188 446567.906 6.778 1.000
85174.172 446567.906 6.811 1.000
85172.414 446568.406 7.499 1.000
85172.406 446568.375 7.535 1.000
85169.438 446569.188 8.731 1.000
85172.711 446568.188 7.538 1.000
85174.094 446567.781 7.029 1.000
85172.719 446568.156 7.562 1.000
85174.133 446567.750 7.043 1.000
85174.148 446567.719 7.062 1.000
85174.172 446567.688 7.107 1.000
85174.148 446567.656 7.145 1.000
85174.102 446567.656 7.188 1.000
85169.430 446568.938 9.056 1.000
85169.406 446568.906 9.101 1.000
85172.359 446568.094 7.946 1.000
85169.391 446568.906 9.145 1.000
85172.383 446568.062 7.966 1.000
85173.312 446567.781 7.620 1.000
85172.477 446568.000 7.959 1.000
85173.336 446567.750 7.640 1.000
85173.344 446567.719 7.666 1.000
85173.336 446567.719 7.696 1.000
85173.336 446567.688 7.725 1.000
85173.328 446567.656 7.759 1.000
85173.320 446567.656 7.789 1.000
85173.312 446567.625 7.821 1.000
85173.312 446567.594 7.851 1.000
85171.945 446567.094 9.578 1.000
85173.523 446566.250 9.487 1.000
85170.680 446566.750 11.011 1.000
85173.531 446566.219 9.513 1.000
85168.820 446567.031 12.048 1.000
85173.547 446566.188 9.538 1.000
85173.547 446566.188 9.566 1.000
85174.758 446565.938 8.939 1.000
85173.555 446566.156 9.591 1.000
85174.742 446565.938 8.975 1.000
85174.727 446565.906 9.009 1.000
85174.711 446565.906 9.046 1.000
85174.688 446565.875 9.087 1.000
85174.664 446565.875 9.130 1.000
85168.109 446566.906 12.761 1.000
85170.492 446566.406 11.589 1.000
85168.945 446566.625 12.498 1.000
85170.578 446566.062 11.982 1.000
85170.727 446566.000 11.972 1.000
85170.531 446565.969 12.124 1.000
85169.742 446566.062 12.631 1.000
85169.656 446566.031 12.722 1.000
85170.195 446565.938 12.437 1.000
85169.078 446566.062 13.108 1.000
85169.258 446565.938 13.163 1.000
85169.414 446565.344 13.806 1.000
85174.695 446564.719 10.635 1.000
85174.992 446564.594 10.557 1.000
85173.180 446564.625 11.915 1.000
85173.180 446564.594 11.946 1.000
85173.203 446564.562 11.966 1.000
85173.219 446564.531 11.989 1.000
85173.234 446564.500 12.013 1.000
85173.250 446564.469 12.037 1.000
85173.266 446564.438 12.061 1.000
85174.125 446564.375 11.495 1.000
85172.734 446564.438 12.502 1.000
85173.094 446564.375 12.288 1.000
85172.695 446564.344 12.639 1.000
85171.820 446564.281 13.413 1.000
85171.688 446564.250 13.545 1.000
85173.492 446564.094 12.357 1.000
85172.969 446563.562 13.474 1.000
85172.977 446563.531 13.503 1.000
85173.000 446563.500 13.527 1.000
85173.008 446563.469 13.556 1.000
85173.023 446563.438 13.586 1.000
85173.117 446563.406 13.546 1.000
85173.055 446563.375 13.638 1.000
85172.805 446563.344 13.868 1.000
85174.141 446563.344 12.852 1.000
85172.906 446563.312 13.831 1.000
85174.148 446563.312 12.880 1.000
85174.109 446563.281 12.945 1.000
85173.125 446563.250 13.774 1.000
85173.562 446563.094 13.647 1.000
85174.375 446563.062 13.060 1.000
85173.859 446563.000 13.521 1.000
85173.680 446562.969 13.703 1.000
85173.789 446562.406 14.352 1.000
85171.531 446571.688 3.716 1.000
85168.414 446573.062 4.256 1.000
85169.570 446572.469 4.162 1.000
85169.523 446572.469 4.205 1.000
85172.758 446570.938 3.785 1.000
85172.766 446570.906 3.814 1.000
85168.445 446572.875 4.517 1.000
85172.797 446570.844 3.868 1.000
85172.781 446570.812 3.900 1.000
85170.219 446571.969 4.344 1.000
85170.250 446571.938 4.372 1.000
85169.328 446572.281 4.595 1.000
85169.523 446572.094 4.703 1.000
85172.094 446570.875 4.348 1.000
85172.117 446570.844 4.374 1.000
85172.109 446570.812 4.405 1.000
85172.086 446570.812 4.441 1.000
85167.734 446572.625 5.365 1.000
85167.805 446572.562 5.388 1.000
85169.555 446571.750 5.123 1.000
85174.688 446569.531 4.164 1.000
85174.703 446569.500 4.187 1.000
85174.695 446569.469 4.213 1.000
85171.039 446570.969 5.025 1.000
85171.430 446570.781 4.976 1.000
85167.789 446572.281 5.776 1.000
85167.484 446572.250 6.036 1.000
85167.469 446572.250 6.078 1.000
85171.672 446570.469 5.238 1.000
85173.523 446569.656 4.898 1.000
85174.039 446569.406 4.804 1.000
85172.711 446569.406 5.816 1.000
85174.312 446568.562 5.708 1.000
85173.875 446568.656 5.948 1.000
85173.867 446568.594 6.005 1.000
85173.859 446568.594 6.036 1.000
85173.844 446568.562 6.067 1.000
85173.820 446568.562 6.103 1.000
85173.328 446568.531 6.511 1.000
85168.234 446569.906 8.563 1.000
85168.945 446569.656 8.351 1.000
85168.312 446569.812 8.651 1.000
85172.789 446568.406 7.103 1.000
85174.156 446567.969 6.632 1.000
85174.172 446567.938 6.654 1.000
85174.180 446567.906 6.678 1.000
85174.180 446567.906 6.706 1.000
85174.156 446567.875 6.741 1.000
85172.438 446568.344 7.441 1.000
85169.461 446569.125 8.665 1.000
85174.102 446567.750 6.950 1.000
85174.125 446567.719 6.967 1.000
85174.133 446567.719 6.990 1.000
85174.141 446567.688 7.015 1.000
85174.133 446567.656 7.044 1.000
85174.117 446567.656 7.077 1.000
85172.320 446568.125 7.817 1.000
85172.383 446568.094 7.823 1.000
85172.398 446568.062 7.845 1.000
85173.328 446567.781 7.502 1.000
85173.352 446567.719 7.553 1.000
85173.344 446567.719 7.583 1.000
85173.336 446567.688 7.615 1.000
85173.320 446567.688 7.651 1.000
85173.289 446567.656 7.691 1.000
85173.281 446567.656 7.724 1.000
85172.062 446567.156 9.299 1.000
85172.047 446567.125 9.338 1.000
85172.023 446567.125 9.383 1.000
85168.852 446567.625 11.145 1.000
85174.812 446566.000 8.733 1.000
85174.789 446565.969 8.803 1.000
85174.773 446565.938 8.839 1.000
85170.500 446566.406 11.474 1.000
85169.523 446566.531 12.061 1.000
85169.570 446566.500 12.071 1.000
85168.742 446566.625 12.539 1.000
85171.086 446566.188 11.326 1.000
85169.297 446566.438 12.347 1.000
85170.547 446566.062 11.892 1.000
85170.562 446566.031 11.922 1.000
85170.898 446565.969 11.758 1.000
85170.891 446565.938 11.802 1.000
85170.805 446565.938 11.887 1.000
85169.344 446566.094 12.796 1.000
85174.172 446565.062 10.470 1.000
85174.281 446565.031 10.432 1.000
85171.336 446565.312 12.300 1.000
85169.352 446565.406 13.682 1.000
85173.469 446565.000 11.077 1.000
85171.719 446565.125 12.240 1.000
85172.891 446565.000 11.514 1.000
85172.914 446564.969 11.534 1.000
85172.922 446564.938 11.562 1.000
85174.695 446564.781 10.439 1.000
85174.703 446564.750 10.463 1.000
85174.703 446564.719 10.496 1.000
85174.695 446564.719 10.529 1.000
85174.672 446564.688 10.575 1.000
85174.648 446564.656 10.623 1.000
85174.945 446564.562 10.543 1.000
85172.773 446564.562 12.183 1.000
85172.750 446564.500 12.269 1.000
85172.750 446564.500 12.303 1.000
85172.742 446564.469 12.345 1.000
85172.734 446564.438 12.387 1.000
85172.711 446564.406 12.438 1.000
85173.297 446564.312 12.101 1.000
85173.320 446564.312 12.119 1.000
85172.695 446564.219 12.701 1.000
85171.773 446564.156 13.474 1.000
85172.914 446564.062 12.763 1.000
85172.203 446563.938 13.474 1.000
85174.266 446563.844 12.012 1.000
85173.055 446563.281 13.658 1.000
85173.000 446563.188 13.818 1.000
85173.844 446563.094 13.295 1.000
85174.117 446563.031 13.177 1.000
85174.141 446563.000 13.200 1.000
85174.055 446562.969 13.307 1.000
85174.180 446562.969 13.239 1.000
85174.109 446562.938 13.330 1.000
85173.672 446562.812 13.811 1.000
85173.734 446562.656 13.990 1.000
85173.703 446562.500 14.210 1.000
85173.695 446562.469 14.258 1.000
85174.156 446562.406 13.975 1.000
85168.875 446573.125 3.743 1.000
85168.883 446573.094 3.778 1.000
85168.906 446572.938 3.962 1.000
85168.852 446572.938 4.005 1.000
85168.422 446573.031 4.214 1.000
85169.641 446572.375 4.148 1.000
85169.531 446572.406 4.201 1.000
85172.742 446570.844 3.812 1.000
85172.758 446570.812 3.839 1.000
85172.742 446570.781 3.870 1.000
85168.453 446572.750 4.547 1.000
85167.984 446572.938 4.660 1.000
85170.039 446571.969 4.366 1.000
85170.234 446571.844 4.368 1.000
85169.312 446572.188 4.627 1.000
85169.359 446572.125 4.691 1.000
85168.469 446572.500 4.881 1.000
85172.062 446570.844 4.316 1.000
85172.094 446570.812 4.341 1.000
85172.094 446570.781 4.370 1.000
85172.078 446570.781 4.403 1.000
85172.031 446570.750 4.443 1.000
85169.219 446571.906 5.073 1.000
85167.742 446572.562 5.355 1.000
85169.180 446571.906 5.115 1.000
85169.500 446571.719 5.124 1.000
85174.664 446569.469 4.133 1.000
85168.875 446571.938 5.284 1.000
85174.688 446569.438 4.154 1.000
85174.688 446569.438 4.179 1.000
85174.664 446569.438 4.210 1.000
85171.062 446570.906 4.977 1.000
85171.352 446570.781 4.950 1.000
85168.203 446571.969 5.755 1.000
85169.398 446571.375 5.640 1.000
85173.523 446569.625 4.830 1.000
85171.680 446570.344 5.254 1.000
85174.117 446569.250 4.851 1.000
85171.711 446570.188 5.463 1.000
85169.531 446571.031 5.994 1.000
85169.531 446570.938 6.133 1.000
85173.328 446569.219 5.516 1.000
85172.680 446569.375 5.779 1.000
85167.953 446571.125 7.093 1.000
85168.664 446570.812 6.932 1.000
85173.891 446568.656 5.819 1.000
85173.906 446568.625 5.840 1.000
85173.867 446568.562 5.933 1.000
85173.852 446568.562 5.964 1.000
85170.070 446569.656 7.384 1.000
85170.125 446569.625 7.402 1.000
85168.641 446569.781 8.326 1.000
85167.711 446570.062 8.652 1.000
85169.055 446569.562 8.289 1.000
85172.828 446568.375 6.978 1.000
85169.016 446569.562 8.341 1.000
85172.797 446568.344 7.048 1.000
85174.125 446567.938 6.594 1.000
85174.148 446567.906 6.611 1.000
85174.156 446567.875 6.636 1.000
85174.141 446567.875 6.668 1.000
85172.453 446568.312 7.380 1.000
85169.414 446569.156 8.553 1.000
85174.133 446567.719 6.885 1.000
85174.133 446567.688 6.912 1.000
85174.117 446567.656 6.971 1.000
85174.094 446567.625 7.008 1.000
85172.359 446568.094 7.715 1.000
85169.469 446568.906 8.850 1.000
85172.414 446568.062 7.723 1.000
85173.352 446567.781 7.383 1.000
85173.352 446567.750 7.412 1.000
85173.352 446567.750 7.441 1.000
85173.344 446567.719 7.469 1.000
85173.328 446567.688 7.504 1.000
85173.305 446567.688 7.543 1.000
85173.266 446567.688 7.586 1.000
85168.703 446568.844 9.521 1.000
85173.977 446567.406 7.381 1.000
85168.680 446568.812 9.569 1.000
85173.992 446567.406 7.400 1.000
85172.117 446567.125 9.179 1.000
85172.133 446567.094 9.202 1.000
85173.078 446566.438 9.349 1.000
85173.078 446566.406 9.412 1.000
85173.070 446566.375 9.446 1.000
85173.062 446566.344 9.480 1.000
85173.039 446566.344 9.524 1.000
85170.977 446566.719 10.609 1.000
85171.055 446566.656 10.604 1.000
85168.969 446566.812 11.977 1.000
85168.258 446566.844 12.488 1.000
85168.227 446566.812 12.543 1.000
85170.516 446566.406 11.355 1.000
85170.539 446566.031 11.819 1.000
85170.883 446565.938 11.692 1.000
85171.781 446565.406 11.723 1.000
85170.312 446565.500 12.710 1.000
85168.117 446565.719 14.079 1.000
85171.367 446565.281 12.196 1.000
85169.242 446565.500 13.540 1.000
85171.227 446565.250 12.323 1.000
85172.422 446565.125 11.601 1.000
85171.188 446565.250 12.388 1.000
85172.922 446565.031 11.349 1.000
85172.922 446565.000 11.381 1.000
85174.695 446564.812 10.274 1.000
85172.938 446564.969 11.408 1.000
85174.703 446564.781 10.296 1.000
85174.711 446564.781 10.323 1.000
85174.703 446564.750 10.355 1.000
85174.688 446564.688 10.428 1.000
85172.867 446564.812 11.653 1.000
85172.867 446564.812 11.690 1.000
85172.867 446564.781 11.726 1.000
85172.859 446564.750 11.763 1.000
85172.852 446564.719 11.801 1.000
85172.844 446564.688 11.840 1.000
85172.844 446564.656 11.878 1.000
85172.812 446564.594 12.002 1.000
85172.805 446564.562 12.039 1.000
85172.805 446564.531 12.080 1.000
85172.789 446564.531 12.126 1.000
85172.781 446564.500 12.163 1.000
85172.641 446564.312 12.508 1.000
85172.750 446564.094 12.723 1.000
85172.773 446564.062 12.738 1.000
85173.523 446563.969 12.266 1.000
85174.867 446563.938 11.322 1.000
85172.383 446563.969 13.173 1.000
85174.969 446563.562 11.729 1.000
85174.992 446563.531 11.743 1.000
85172.117 446563.500 13.988 1.000
85173.672 446562.969 13.487 1.000
85173.719 446562.594 13.941 1.000
85173.656 446562.469 14.151 1.000
85173.914 446562.469 13.969 1.000
85174.109 446562.438 13.872 1.000
85173.969 446562.375 14.037 1.000
85168.992 446572.906 3.834 1.000
85169.016 446572.844 3.866 1.000
85169.039 446572.812 3.901 1.000
85167.375 446573.625 4.116 1.000
85169.078 446572.781 3.932 1.000
85169.117 446572.719 3.964 1.000
85171.320 446571.594 3.766 1.000
85168.445 446572.906 4.241 1.000
85169.617 446572.312 4.143 1.000
85168.297 446572.812 4.449 1.000
85172.719 446570.781 3.806 1.000
85172.719 446570.750 3.836 1.000
85170.219 446571.781 4.362 1.000
85169.781 446571.906 4.538 1.000
85169.336 446572.094 4.648 1.000
85172.000 446570.812 4.284 1.000
85169.805 446571.781 4.672 1.000
85172.070 446570.750 4.303 1.000
85172.070 446570.750 4.332 1.000
85173.125 446570.250 4.171 1.000
85172.102 446570.719 4.357 1.000
85172.039 446570.719 4.399 1.000
85173.320 446570.125 4.191 1.000
85168.930 446572.031 5.007 1.000
85167.383 446572.719 5.296 1.000
85167.648 446572.562 5.284 1.000
85170.906 446571.094 4.737 1.000
85167.734 446572.469 5.345 1.000
85170.875 446571.094 4.777 1.000
85168.156 446572.250 5.338 1.000
85168.852 446571.906 5.240 1.000
85174.672 446569.406 4.118 1.000
85174.680 446569.375 4.142 1.000
85174.656 446569.375 4.172 1.000
85171.094 446570.844 4.927 1.000
85171.328 446570.719 4.909 1.000
85168.055 446572.094 5.622 1.000
85173.992 446569.562 4.414 1.000
85168.234 446571.906 5.697 1.000
85167.367 446572.219 5.960 1.000
85167.477 446572.156 5.974 1.000
85173.547 446569.562 4.781 1.000
85173.969 446569.375 4.712 1.000
85173.969 446569.344 4.737 1.000
85173.938 446569.344 4.772 1.000
85169.523 446571.094 5.804 1.000
85167.453 446571.844 6.405 1.000
85173.281 446569.094 5.593 1.000
85168.328 446570.875 7.008 1.000
85169.312 446570.312 6.976 1.000
85173.453 446568.844 5.792 1.000
85173.445 446568.812 5.820 1.000
85174.180 446568.531 5.630 1.000
85173.914 446568.625 5.737 1.000
85170.117 446569.594 7.309 1.000
85170.125 446569.594 7.343 1.000
85172.164 446568.719 6.918 1.000
85172.219 446568.688 6.927 1.000
85172.211 446568.656 6.963 1.000
85167.484 446570.125 8.627 1.000
85168.938 446569.656 8.159 1.000
85168.078 446569.875 8.496 1.000
85167.648 446570.000 8.686 1.000
85169.117 446569.500 8.206 1.000
85172.844 446568.344 6.917 1.000
85172.828 446568.312 6.950 1.000
85174.125 446567.844 6.593 1.000
85174.102 446567.844 6.629 1.000
85172.461 446568.250 7.320 1.000
85172.438 446568.250 7.359 1.000
85174.102 446567.719 6.789 1.000
85174.117 446567.688 6.809 1.000
85174.109 446567.656 6.838 1.000
85174.117 446567.656 6.862 1.000
85174.102 446567.625 6.894 1.000
85174.062 446567.625 6.937 1.000
85170.742 446568.562 8.221 1.000
85169.500 446568.906 8.703 1.000
85173.336 446567.812 7.247 1.000
85173.344 446567.781 7.271 1.000
85173.352 446567.750 7.296 1.000
85173.352 446567.750 7.325 1.000
85173.344 446567.719 7.355 1.000
85173.289 446567.688 7.433 1.000
85173.984 446567.469 7.210 1.000
85174.000 446567.438 7.231 1.000
85174.008 446567.406 7.255 1.000
85173.633 446566.875 8.248 1.000
85172.164 446567.125 9.022 1.000
85172.125 446567.125 9.075 1.000
85173.406 446566.750 8.585 1.000
85173.383 446566.719 8.624 1.000
85173.133 446566.438 9.192 1.000
85173.117 446566.438 9.228 1.000
85173.109 446566.406 9.265 1.000
85173.094 446566.375 9.304 1.000
85171.141 446566.719 10.344 1.000
85171.148 446566.688 10.375 1.000
85171.078 446566.688 10.447 1.000
85168.266 446567.156 11.954 1.000
85168.312 446566.969 12.170 1.000
85168.969 446566.781 11.897 1.000
85168.266 446566.844 12.358 1.000
85170.531 446566.438 11.196 1.000
85170.516 446566.406 11.241 1.000
85169.484 446566.438 11.962 1.000
85168.945 446566.469 12.342 1.000
85169.188 446566.406 12.242 1.000
85171.156 446566.031 11.235 1.000
85170.594 446566.094 11.593 1.000
85169.234 446565.906 12.890 1.000
85170.328 446565.719 12.271 1.000
85170.156 446565.719 12.409 1.000
85174.344 446565.094 10.059 1.000
85171.789 446565.344 11.672 1.000
85168.953 446565.656 13.426 1.000
85169.180 446565.594 13.327 1.000
85168.867 446565.594 13.562 1.000
85169.219 446565.531 13.382 1.000
85172.484 446565.156 11.409 1.000
85172.477 446565.125 11.448 1.000
85174.703 446564.875 10.070 1.000
85172.922 446565.031 11.198 1.000
85174.719 446564.844 10.089 1.000
85174.727 446564.844 10.116 1.000
85174.727 446564.812 10.145 1.000
85174.719 446564.781 10.177 1.000
85174.719 446564.750 10.235 1.000
85174.695 446564.719 10.280 1.000
85174.680 446564.688 10.323 1.000
85174.672 446564.688 10.356 1.000
85172.688 446564.719 11.823 1.000
85171.633 446564.750 12.563 1.000
85174.836 446564.469 10.519 1.000
85172.797 446564.469 12.065 1.000
85172.734 446564.406 12.175 1.000
85172.734 446564.375 12.209 1.000
85172.719 446564.375 12.255 1.000
85172.023 446564.375 12.774 1.000
85172.078 446564.344 12.774 1.000
85172.555 446564.250 12.550 1.000
85173.398 446564.000 12.228 1.000
85173.414 446563.969 12.257 1.000
85172.180 446563.656 13.608 1.000
85173.711 446563.625 12.486 1.000
85172.203 446563.594 13.663 1.000
85174.922 446563.438 11.799 1.000
85172.742 446563.406 13.519 1.000
85172.312 446563.344 13.931 1.000
85173.734 446563.062 13.221 1.000
85173.656 446562.969 13.391 1.000
85173.820 446562.906 13.333 1.000
85174.086 446562.688 13.408 1.000
85173.766 446562.594 13.790 1.000
85173.945 446562.562 13.681 1.000
85173.984 446562.562 13.686 1.000
85173.625 446562.500 14.031 1.000
85173.633 446562.469 14.065 1.000
85173.977 446562.469 13.803 1.000
85173.859 446562.438 13.946 1.000
85167.359 446573.531 4.112 1.000
85167.398 446573.500 4.148 1.000
85171.289 446571.562 3.731 1.000
85168.438 446572.844 4.236 1.000
85168.320 446572.844 4.289 1.000
85169.609 446572.188 4.172 1.000
85167.062 446573.375 4.552 1.000
85167.656 446573.062 4.503 1.000
85172.680 446570.719 3.804 1.000
85172.672 446570.688 3.835 1.000
85169.625 446572.062 4.346 1.000
85170.219 446571.719 4.354 1.000
85170.008 446571.781 4.421 1.000
85168.438 446572.375 4.829 1.000
85169.805 446571.750 4.629 1.000
85172.039 446570.719 4.267 1.000
85172.055 446570.688 4.295 1.000
85172.055 446570.688 4.326 1.000
85173.266 446570.125 4.134 1.000
85171.984 446570.656 4.399 1.000
85170.484 446571.312 4.674 1.000
85170.523 446571.250 4.734 1.000
85169.203 446571.781 5.017 1.000
85167.719 446572.438 5.298 1.000
85170.883 446571.031 4.764 1.000
85169.406 446571.656 5.050 1.000
85174.664 446569.344 4.082 1.000
85174.672 446569.344 4.107 1.000
85174.656 446569.312 4.134 1.000
85173.875 446569.625 4.318 1.000
85171.305 446570.688 4.871 1.000
85169.078 446571.594 5.361 1.000
85167.211 446572.344 5.786 1.000
85167.359 446572.188 5.910 1.000
85173.578 446569.500 4.731 1.000
85173.836 446569.375 4.700 1.000
85173.930 446569.312 4.704 1.000
85172.117 446570.000 5.152 1.000
85168.547 446571.438 5.982 1.000
85168.961 446571.125 6.064 1.000
85169.008 446571.094 6.088 1.000
85169.250 446570.719 6.380 1.000
85169.281 446570.688 6.407 1.000
85169.695 446570.500 6.365 1.000
85174.617 446568.594 5.101 1.000
85172.594 446569.344 5.649 1.000
85169.078 446570.406 6.953 1.000
85174.109 446568.531 5.578 1.000
85173.914 446568.562 5.716 1.000
85174.516 446568.250 5.661 1.000
85170.117 446569.594 7.224 1.000
85174.320 446568.188 5.902 1.000
85170.133 446569.562 7.253 1.000
85172.234 446568.625 6.872 1.000
85168.586 446569.719 8.224 1.000
85172.930 446568.344 6.747 1.000
85167.742 446569.938 8.551 1.000
85169.172 446569.469 8.090 1.000
85172.859 446568.281 6.857 1.000
85174.117 446567.844 6.492 1.000
85174.109 446567.812 6.521 1.000
85174.102 446567.812 6.551 1.000
85168.953 446569.312 8.488 1.000
85172.477 446568.219 7.259 1.000
85172.461 446568.188 7.291 1.000
85174.070 446567.688 6.719 1.000
85174.109 446567.656 6.732 1.000
85174.102 446567.625 6.786 1.000
85174.078 446567.625 6.823 1.000
85174.938 446567.344 6.546 1.000
85174.945 446567.312 6.567 1.000
85173.352 446567.750 7.183 1.000
85173.352 446567.750 7.213 1.000
85173.344 446567.719 7.243 1.000
85173.328 446567.688 7.278 1.000
85173.305 446567.688 7.314 1.000
85172.477 446567.906 7.641 1.000
85174.953 446567.219 6.690 1.000
85174.914 446567.188 6.729 1.000
85174.023 446567.438 7.110 1.000
85174.008 446567.406 7.145 1.000
85174.008 446567.406 7.172 1.000
85174.000 446567.375 7.201 1.000
85173.992 446567.344 7.232 1.000
85172.281 446567.156 8.809 1.000
85172.266 446567.125 8.851 1.000
85172.938 446566.281 9.435 1.000
85168.930 446566.812 11.801 1.000
85168.961 446566.781 11.825 1.000
85168.078 446566.875 12.339 1.000
85168.336 446566.812 12.242 1.000
85170.555 446566.438 11.071 1.000
85170.055 446566.438 11.418 1.000
85169.422 446566.438 11.915 1.000
85172.555 446565.594 10.658 1.000
85172.547 446565.531 10.727 1.000
85172.539 446565.500 10.763 1.000
85172.539 446565.500 10.792 1.000
85172.523 446565.469 10.835 1.000
85172.523 446565.406 10.905 1.000
85172.539 446565.375 10.959 1.000
85172.938 446565.281 10.784 1.000
85172.484 446565.281 11.126 1.000
85168.797 446565.688 13.392 1.000
85174.172 446565.031 10.151 1.000
85173.672 446565.094 10.460 1.000
85174.336 446565.000 10.078 1.000
85174.742 446564.875 9.914 1.000
85174.734 446564.875 9.944 1.000
85174.734 446564.844 9.975 1.000
85174.727 446564.812 10.006 1.000
85174.719 446564.812 10.045 1.000
85174.703 446564.781 10.081 1.000
85174.680 446564.750 10.126 1.000
85174.664 446564.750 10.167 1.000
85169.188 446565.219 13.684 1.000
85174.633 446564.688 10.243 1.000
85172.234 446564.812 11.901 1.000
85171.734 446564.688 12.482 1.000
85171.641 446564.656 12.580 1.000
85174.805 446564.406 10.516 1.000
85172.688 446564.312 12.223 1.000
85172.695 446564.281 12.258 1.000
85172.688 446564.250 12.296 1.000
85172.695 446564.250 12.324 1.000
85172.727 446564.219 12.339 1.000
85172.602 446564.188 12.464 1.000
85172.789 446564.156 12.368 1.000
85172.867 446563.781 12.810 1.000
85173.562 446563.688 12.401 1.000
85174.188 446563.625 12.005 1.000
85173.680 446563.562 12.454 1.000
85173.734 446563.562 12.451 1.000
85172.633 446563.562 13.283 1.000
85173.766 446563.531 12.457 1.000
85172.086 446563.344 13.973 1.000
85171.945 446563.250 14.197 1.000
85173.656 446562.969 13.262 1.000
85174.047 446562.844 13.122 1.000
85173.641 446562.719 13.607 1.000
85173.555 446562.656 13.754 1.000
85173.734 446562.594 13.721 1.000
85173.852 446562.562 13.654 1.000
85173.875 446562.531 13.677 1.000
85173.664 446562.500 13.896 1.000
85173.695 446562.469 13.903 1.000
85173.664 446562.438 13.968 1.000
85174.000 446562.312 13.874 1.000
85173.320 446562.188 14.542 1.000
85173.484 446562.125 14.519 1.000
85168.328 446573.031 3.946 1.000
85171.398 446571.469 3.679 1.000
85171.242 446571.531 3.732 1.000
85167.344 446573.281 4.347 1.000
85167.055 446573.375 4.469 1.000
85169.578 446572.125 4.171 1.000
85167.625 446573.031 4.463 1.000
85172.648 446570.656 3.802 1.000
[truncated: 62,537,075 more chars]
